# Supplementary material for: Genetic Structure of Two Protist Species (Myxogastria, Amoebozoa) Suggests Asexual Reproduction in Sexual Amoebae
Source: PLoS One. 2011 Aug 1;6(8):e22872. doi: 10.1371/journal.pone.0022872 (PMC3148230; doi:10.1371/journal.pone.0022872)
Supplement: Supporting information S4 — Character states of 14 morphological traits recorded for 93 specimens of Lamproderma spp. Traits were either measured (m) or estimated according to a scale (s); and observed on three well developed sporocarps of average size (+) or by looking over the whole collection (++). Characters included in the analysis were (1 Spt_sha) Sporotheca shape (s++; 1 = depressed, 2 = slightly depressed, 3 = round, 4 = ovate, 5 = ellipsoid); (2 Spt_wid; mm) sporotheca width (m+) and (3 Spt_len; mm) height (m+); (4 Cap_min; µm) minimum and (5 Cap_max; µm) maximum capillitium diameter, measured on first-order threads between origin and first branching (m+); (6 Cap_dia) capillitium shape (s++; 1 = thread-like, 2 = slightly flattened, 3 = clearly band-like flattened) and (7 Cap_col) color under transmitted light (s+; 1 = nearly colorless, 2 = pale brown, 3 = brown); (8 Cap_ori) capillitium origin (s+; 1 = on top of columella only, 2 = somewhat decurrent, 3 = from the whole length of columella); (9 Per_col) peridium color (s++; 1 = iridescent blue, 2 = mixed, 3 = dull silvery); (10 Sta/Spt) ratio stalk length to sporotheca height (s++); (11 Sta_len; mm) stalk length (m+); (12 Sp_dia; µm) spore diameter (m+; 15–25 spores per sporocarp); (13 Spi_len; µm) length of spore ornaments (spinulae, m+; 5–10 spores per sporocarp) and (14 Spi_den) density of spore ornaments (m+; spinulae per 9 µm2 spore surface, 3 spores per sporocarp). (XLS) [file pone.0022872.s004.xls]

## Sheet: Supp.
Relevé number	Geno-type	Spt_	Spt_wid	Spt_	Cap_min	Cap_max	Cap_dia	Cap_col	Cap_	Per_	Sta/	Sta_	Sp_	Spi_	Spi_
		sha		len					ori	col	Spt	len	dia	len	den
1		2	0.84	0.74	3.2	7.2	3	1	1	3	1.3	1.133	15.4	0.9	4.2
2	Lc2	5	0.53	0.753	2.1	3.6	1	3	3	1	2.3	1.85	14.2	0.7	13.5
3	Lp2	3	0.717	0.81	3.6	7.2	3	1	1	1	1.3	1.347	14.2	1	6.3
4		3	0.81	0.763	3.2	9.8	3	1	1	3	1	0.883	16.5	0.8	9
6	Lp3	3	0.7	0.807	2.9	6.3	3	1	1	3	1.3	0.603	16.6	0.8	6.8
7	Lp3	3	0.71	0.707	1.5	6	3	2	1	2	1.5	0.763	16.1	0.9	7.3
8	Lp3	3	0.7	0.76	2.6	5.9	3	1	1	3	1.6	1.317	16.9	0.8	6.8
14		5	0.65	0.81	1.1	1.5	1	2	2	1	3.3	1.75	10.4	0.7	14.3
30	Lp1	3	0.85	0.787	1.4	3.1	2	1	1	3	1.2	1.317	16.3	0.6	4.3
32a		5	0.637	0.703	1.6	1.8	1	2	3	2	2.2	2.2	11.9	0.8	11.5
32b	Lc6	3	0.79	0.78	3.3	9.2	3	1	1	1	1.3	0.65	14.8	0.8	10.1
33	Lc6	3	0.707	0.727	2.3	7.7	3	1	1	2	1.2	0.783	15	1	10.6
36		5	0.65	0.92	1.3	1.5	1	3	3	1	2.2	2	11.7	0.8	9.8
50	Lp1	1	0.8	0.687	2.7	9.5	3	1	1	3	1.2	1.383	14.4	1.3	3.7
54	Lc6	3	0.61	0.67	1.6	8.7	3	1	1	1	1.5	1.657	14.6	0.5	13.8
55	Lc6	3	0.69	0.817	2.4	8.5	3	1	1	2	1.1	0.733	14.5	0.9	13.3
57	Lc4	2	0.813	0.853	1.6	5.3	2	2	1	1	1.4	0.633	14	0.4	13.3
58	Lc6	3	0.78	0.797	4.1	12.5	3	1	1	1	1.7	1.3	14.7	0.7	7
63	Lc6	3	0.707	0.733	3.5	6.8	3	1	1	1	1.4	0.983	14.9	0.7	9.3
64	Lc2	5	0.59	0.737	1.3	1.8	1	3	3	1	2.7	2.3	11.8	0.6	13
65		3	0.527	0.617	4.8	7.1	3	1	1	3	1.2	0.683	15.5	1	7.5
67		2	0.693	0.733	3.2	4.9	3	2	1	2	0.6	0.533	16.2	1	5.9
73	Lp2	3	0.63	0.76	3	7	3	1	1	2	1.8	1.017	14.5	1	7.8
76		5	0.647	0.78	0.8	1.4	1	3	3	1	3.1	1.783	15.4	0.8	12.8
77	Lp1	3	0.803	0.83	2.9	5.3	3	2	1	1	1.5	1.25	14.9	1.2	3.8
80		3	0.77	0.827	2.2	5.7	3	1	1	3	1.3	1	14.3	0.9	8.5
86		5	0.69	0.857	2	3	1	3	3	1	3	1.933	11.4	0.4	12.7
90	Lc1	5	0.59	0.85	1.8	2	1	3	3	2	2.6	2.25	11.8	0.5	9.6
91	Lp1	1	0.81	0.757	3.2	8.9	3	1	1	3	1.1	0.583	16.1	1.1	3.7
92		2	0.76	0.76	3	9.3	3	1	1	2	1.6	0.717	14.7	0.9	3.4
93		3	0.65	0.737	4.4	7.4	3	1	1	3	0.6	0.36	17.3	0.7	3.7
94	Lc4	3	0.747	0.78	2.9	3.6	2	2	1	1	1.5	1.333	14.2	0.5	10.4
95		5	0.677	0.873	2.4	3.1	1	3	3	1	2.3	1.8	10.9	0.4	14.6
96	Lc2	5	0.637	0.77	2.6	3.7	1	3	3	2	2.5	2	10.4	0.6	13
97		5	0.633	0.89	1.7	2.1	1	3	2	1	3	1.617	14.9	0.6	12.8
101		5	0.667	0.967	2.6	2.9	1	3	3	1	2.4	1.95	14.1	0.6	12.3
102	Lp2	4	0.75	0.82	3.8	9.7	3	1	2	3	1.3	1.067	15.3	0.6	6.8
103		5	0.633	0.89	1.9	2.6	1	3	2	1	3	1.383	14.2	0.6	11.7
104		3	0.797	0.81	3.2	7.7	3	1	1	2	2	1.343	14.3	0.9	4
106	Lc2	5	0.627	0.79	2.4	4.3	2	3	3	1	2.6	1.6	11.3	0.3	10.2
110		5	0.577	0.723	2.5	3.4	1	3	3	1	2.2	2.1	12.6	0.5	11
114		4	0.63	0.863	2.7	3.8	1	3	3	2	2.7	1.85	13.3	0.7	9.3
118		4	0.697	0.773	1.5	2.9	1	3	3	2	2.2	2.3	11.9	0.5	12
123	Lp1	3	0.703	0.893	2.7	7.5	3	1	1	3	1.6	0.833	15.7	0.7	4
63b	Lc6	3	0.883	0.807	3.1	6	3	1	2	3	1.7	1.2	14.2	0.5	8.4
64b		2	0.617	0.737	4	6.2	3	1	1	2	1.1	0.827	13.6	0.4	6.8
130		5	0.5	0.7	1.2	1.7	1	3	3	1	2.8	1.35	11.7	0.5	12.5
131		5	0.48	0.78	1.5	3.8	1	3	3	1	2.8	1.7	11	0.6	12.3
132	Lc7	4	0.655	0.76	1.7	3.5	1	3	1	1	2.8	1.2	10.4	0.5	12.8
135		5	0.57	0.86	1.6	4.5	1	3	2	1	2.8	1.3	12.1	0.5	15.7
136		4	0.58	0.86	2.8	4	1	3	3	1	2.8	1.4	12.1	0.5	13.9
137	Lp2	3	0.55	0.5	2.6	9.7	3	1	2	1	1.3	0.37	15.2	0.6	10.7
138		5	0.7	0.95	2.8	3.6	1	3	3	1	2.8	1.75	17.1	0.3	17.6
139		3	0.65	0.86	2.8	3.6	1	3	3	2	1.3	1.29	12.2	0.5	14.4
141		5	0.68	0.94	3.3	4.6	1	3	3	1	2.8	1.2	16.5	0.6	17.7
143		2	0.71	0.67	3.3	6.3	3	1	1	3	1.3	0.85	15.3	0.7	10.7
144	Lc5	3	0.65	0.64	2.6	3.5	1	2	2	3	1.3	1	12.3	0.3	15
146	Lp1	3	0.82	0.8	2.2	6	2	1	1	3	1.3	0.68	15.1	0.9	3.9
152	Lp2	3	0.75	0.8	5	11.8	3	1	1	1	1.5	1.1	14.4	0.7	9.9
153	Lp2	3	0.71	0.75	7.3	13.8	3	1	1	1	1	0.775	14.8	0.6	9.1
154	Lp2	3	0.625	0.64	6.3	12.5	3	1	1	3	0.4	0.525	16.5	0.8	7.5
155	Lc2	5	0.52	0.68	3.6	4.6	1	3	3	1	2.3	1.09	13.2	0.5	8.5
157		5	0.73	0.79	2.5	2.8	1	3	1	1	2.5	1.8	12.6	0.5	10.1
160	Lp3	3	0.745	0.79	3.2	8.2	3	1	1	1	2.3	1.3	16.7	0.7	9.3
162	Lp3	3	0.8	0.85	3.8	11.3	3	1	1	2	1.2	0.95	19.4	0.8	9.8
163		5	0.7	0.99	2.4	3.7	1	3	3	1	2.8	1.4	12.1	0.5	10.5
168		5	0.53	0.75	2.2	4.5	1	3	3	1	2.8	1.35	11.4	0.5	9.8
170	Lc6	2	0.8	0.76	3.8	7.1	3	1	1	1	1.2	0.7	16.2	0.5	9.7
171	Lc6	3	0.86	0.885	3.9	9.4	3	1	1	1	1	0.85	15.7	0.6	10.7
172	Lp1	3	0.58	0.6	2.8	5.8	2	1	1	3	1.5	0.65	16.4	0.8	3
173	Lc6	2	0.88	0.9	3.8	12.1	3	2	1	1	1.6	1	14.9	0.5	10.9
174		3	0.7	0.8	4.8	10.9	3	2	1	1	1.5	0.9	15.9	0.4	11.3
176		3	0.7	0.72	2.8	6.3	3	1	1	3	1	0.65	17.4	0.8	3.5
177	Lc2	5	0.5	0.67	1.8	2.4	1	3	3	1	1	1.9	15	0.5	14.4
179	Lc3	2	0.69	0.75	2.8	3.3	1	2	1	1	2.5	1.24	11	0.5	14
180	Lc3	2	0.69	0.75	2.4	3.7	2	3	1	1	2.5	1.175	12	0.5	15
182	Lc4	3	0.625	0.645	2.2	2.9	1	3	1	1	0.7	0.76	13.3	0.5	9.1
184		5	0.578	0.762	3	5.2	1	3	3	1	2.3	1.19	11.9	0.5	8.5
185	Lc2	5	0.595	0.92	2.7	3.2	1	3	3	1	2.3	1.85	15.1	0.6	9.9
186		5	0.54	0.83	2.5	3.3	1	3	3	1	2.3	1.45	12.6	0.5	8.4
188		3	0.8	0.82	5.3	11.3	3	1	1	1	1.5	1.115	15.8	0.8	9.3
189		5	0.615	0.845	2.4	2.8	1	3	3	1	2.3	1.435	12.1	0.6	10.4
189	Lc4	2	0.5	0.52	2.4	8.2	2	1	1	1	0.8	0.475	14	0.5	12
192	Lc2	5	0.54	0.84	2.8	3.9	1	3	3	1	2.3	1.85	12.1	0.6	11.4
193		5	0.625	0.795	2.7	3.8	1	3	3	1	2.3	1.7	11.9	0.6	11.3
194		5	0.61	0.895	3	3.8	1	3	3	1	2.8	1.51	11.7	0.5	9.1
196		5	0.74	1.045	2.8	3.4	1	3	3	1	2.3	2.06	13.2	0.5	9.1
198	Lp2	3	0.775	0.85	3.7	11.5	3	1	1	3	1.8	1.095	16.6	1	9.3
200	Lc4	2	0.72	0.72	3.4	3.8	1	1	1	1	0.8	0.715	15.5	0.5	16.1
203	Lp3	3	0.603	0.637	4.1	6.5	3	1	1	3	2	0.765	17.8	1	9.3
205		5	0.517	0.783	2.5	3.8	1	3	3	1	2.3	1.583	11.8	0.7	10.3
F1	Lc7	4	0.725	0.89	1.7	2.7	3	3	2	1	3	1.6	10.6	0.8	10.6
F2	Lc8	3	0.65	0.68	1.3	1.9	2	1	1	2	2.5	1.2	11.5	0.7	8.5
