# Supplementary material for: Genetic Structure of Two Protist Species (Myxogastria, Amoebozoa) Suggests Asexual Reproduction in Sexual Amoebae
Source: PLoS One. 2011 Aug 1;6(8):e22872. doi: 10.1371/journal.pone.0022872 (PMC3148230; doi:10.1371/journal.pone.0022872)
Supplement: Supporting information S6 — Alignment in fasta format related to the tree in Fig. 1, including 21 representatives of Stemonitida. The first sequence is the mask indicating the positions retained for analysis. The last sequence indicates an approximate secondary structure of some variables helices. (FAS) [file pone.0022872.s006.fas]

>Mask_1598_positions
YYYYYYYYYYYYYYYYYYYYYYYYYYYYYYYYYYYYYYYYYYYYYYYYYYYYYYYYYYYY
YYYYYYYYYYYYYYYYYYYYYYYYYYYYYYYYYYYY---YYY------------------
------------------------------YYYYYYYYYYYYYYYYYYYYYYYYYYYYYY
YYYYYYYYYYYYYYY---------------------------------------------
--------------------------YY-YYYYYYYYYY---------------------
--------------YYYYYYYY-YYYYYYYYY-YYYYYYYYYYYYY--------------
----------------------------------------------------------YY
YYYYYYYYYYYYYYYYYYYYYYYYYYYYYYYYYYYYYYYYYYYYYYYYYYYYYYYYYYYY
YYYYYYYYYYYYYYYYYYYYYYYYYYYYYYYYYYYYYYYYYYYYYYYYYYYYYYYYYYYY
YYYYYYYYYYYYYYYYYYYYYYYYYYYYYYYYYYYYYYYYYYYYYYYYYY-YYYYYYYYY
YYYYYYYYYYYYYYYYYYYYYYYYYYYYYYYYYYYYYYYYYYYYYYYYYYYYYYYYYYYY
YYYYYYYYYYYYYYYYYYYYYYYYYYYYYYYYYYYYYY----------------------
------------------------------------------------------------
------------------------------------------------------------
------------------------------------------------------------
------------------------------------------------------------
------------------------------------------------------------
------------------------------------------------------------
------------------------------------------------------------
------------------------------------------------------------
------------------------------------------------------------
------------------------------------------------------------
------------------------------------------------------------
------------------------------------------------------------
------------------------------------------------------------
------------------------------------------------------------
-----------------------YYYYYYYYYYYYY------------------------
------------------------------------------------------------
------------------------------------------------------------
------------------------------------------------------------
------------------------------------------------------------
------------------------------------------------------------
------------------------------------------------------------
------------------------------------------------------------
------------------------------------------------------------
------------------------------------------------------------
------------------------------------------------------------
------------------------------------------------------------
------------------------------------------------------------
------------------------------------------------------------
-------------------YYYYYYYYYYYYYYYYYYYYYYYYYYYYYYYYYYYYYYYYY
YYYYYYYYYYYYYYYYYYYYYYYYYYYYYYYYYYYYYY-YYYYYYYYYYYYYYYY-YYYY
YYYYY-------------------------YYYYYYYYYYYYYYYYYYYYYYYYYYYYYY
YYYYYYYYYYYYYYYYYYYYYYYYYYY---------------------------------
-------YYYYYYYYYYY------------------------------------------
----------------------------------------YYYYYY-YYYYYYYYYYYYY
YYYYYYYYYYYYYYYYYYYYYYYYYYYYYYYYYYYYYYYY-YYYYY-YYYYYYYYYYYYY
YYYYYYYY----------------------------------------------------
----------------YYYYYYYYYYYYY-YYYYYYYYYYYYYYYYYYYYYYYYYYYYYY
YYYYYYYYYYYYYYYYYYYYYYYYYYYYYYYYYYYYYYYYYYYYYYYYYYYYYYYYYYYY
YYYYYYYYYYYYYYYYYYYYYYYYYYYYYYYYYYYYYYYY--------------------
------------------------------------------------------------
------------------------------------------------------------
------------------------------------------------------------
------------------------------------------------------------
------------------------------------------------------------
------------------------------------------------------------
------------------------------------------------------------
------------------------------------------------------------
-------------------------------------------------YYYYYYYYYYY
YYYYYYYYYYYYYYYYYYYYYYYYYYYYYYYYYYYYYYYYYYYYYYYYYYYYYYYYYYYY
YYYYYYYYY-YYYYYYYYY-YYYYYYYYYYYYYYYYYYYYYYYYYYYYYYYYYYYYYYYY
YYYY--------------------------------------------------------
------------------------------------------------------------
------------------------------------------------------------
------------------------------------------------------------
------------------------------------------------------------
------------------------------------------------------------
------------------------------------------------------------
------------------------------------------------------------
------------------------------------------------------------
------------------------------------------------------------
------------------------------------------------------------
------------------------------------------------------------
------------------------------------------------------------
------------------------------------------------------------
------------------------------------------------------------
----YYYYYYYYYYYYYYYYYYYYYYY-YYYYYYYYY-----------------------
------------------------------------------------------------
------------------------------------------------------------
------------------------------------------------------------
------------------------------------------------------------
------------------------------------------------------------
------------------------------------------------------------
------------------------------------------------------------
------------------------------------------------------------
------------------------------------------------------------
------------------------------------------------------------
------------------------------------------------------------
------------------------------------------------------------
------------------------------------------------------------
------------------------------------------------------------
------------------------------------------------------------
------------------------------------------------------------
------------------------------------------------------------
------------------------------------------------------------
------------------------------------------------------------
------------------------------------------------------------
------------------------------------------------------------
------------------------------------------------------------
-------------------------------------YYYYYYYYYYYYY----------
------------------------------------------------------------
------------------------------------------------------------
------------------------------------------------------------
------------------------------------------------------------
------------------------------------------------------------
------------------------------------------------------------
------------------------------------------------------------
------------------------------------------------------------
------------------------------------------------------------
------------------------------------------------------------
------------------------------------------------------------
------------------------------------------------------------
---YYYYYYYYYYYYYYYYYYYYYYYYYYYYYYYYYYYYYYYYYYYYYYYYYYYYYYYYY
YYYYYYYYYYYYYYYYYYYYYYYYYYYYYYYYYYYYYYYYYYYY----------------
------------------------------------------------------------
------------------------------------------------------------
------------------------------------------------------------
------------------------------------------------------------
------------------------------------------------------------
------------------------------------------------------------
------------------------------------------------------------
------------------------------------------------------------
------------------------------------------------------------
----------------------YYYYYYYYYYYYYYYYYYYYYYYYYYYYYYYYYYYYYY
YYYYYYYYYYYYYYYYYYYYYYYYYYYYYYYYYYYYYYYYYYYYYYYY------------
------------------------------------------------------------
------------------------------------------------------------
---------YYYYYYYYYYYYYYYYYYYYYYYYYYYYYYYYYYYYYYYYYYYYYYYYYYY
YYY---------------------------------------------------------
------------------------------------------------------------
------------------------------------------------------------
------------------------------------------------------------
------------------------------------------------------------
------------------------------------------------------------
------------------------------------------------------------
------------------------------------------------------------
--------------------------------------------------YYYYYYYYYY
YYYYYYYYYYYYYYYYYYYYYYYYYYYYYYYYYYYYYYYYYYYYYYYYYYYYY------Y
YYYYYYYYYYYYYYYYYYYYYYYYY-YYYYYYYYYYYYYYYYYYYYYYYYYYYYYYYYYY
YYYYYYYYYYYYYYYYYYYYYYYYYYYYYYYYYYYYYYYYYYYYYYYYYYYYYYYYYYYY
YYYYYYYYYYYYYYYYYYYYY---------------------------------------
------------------------------------------------------------
------------------------------------------------------------
------------------------------------------------------------
------------------------------------------------------------
------------------------------------------------------------
------------------------------------------------------------
------------------------------------------------------------
------------------------------------------------------------
------------------------------------------------------------
------------------------------------------------------------
------------------------------------------------------------
------------------------------------------------------------
-----------------------------YYYYYYYYYYYYYYYYYYYYYYYYYYYYYYY
YYY-YYYYYYYYYYYYYYYYYYYYYYYYYYYYYYYYY-YYYYYYYYYYYYY---------
--------------YYYYYYYYYYYYYYYYY
>Lamproderma_puncticulatum_172_Lp1_HQ687194
TCCTAAAGACTAAGCCATGCATGCCTTCGAATAAGAGGAAGCAATTCTCTCTGAATCTGC
GAACGGCTCCGCAAACCAGTTGTAAACTATAGCAAG---CAA-GCCTAGGAC--TGGCCC
-TCGC-GGGCTG--GGCC-TGGGC------GATAAGGATAACCCTGGTAATTCTGAGGCT
AATACATGAGCGTAAAA--CTCGGCTGA-CTGGGC----------------TTCG-----
------------GCCTGG-AAAGCTGGG-GGATGTGCGAGTAA---TGGCTTGGGTTTTG
--------------CCGGGAAA-GGACGCACT-TCCAGACCGCGCT-AAAAAGGA-----
------------CTCGCTTGATCC-CTCG-GGATCGAGCTTG----------------CC
CCAGCGGCTCTTGCTGTGTGCTTCTGACCTATCAACTAGACGGCAGCGTAACGGACATGC
TATGGTGACAACGGGTACAGAGGATTAGGGTTCGATCCTGGAGAGTGGGCCTGAGAGATT
GCTCATACTTCTAAGGAAGGCAGCAGGCGCGCAACGTTCCCCTTGGGCAA-TGCCCGAGG
GCGTTAGGGGACATATGAATGCCTGCCCATTGGGTGGGCAATTCAAATGGGTCTGTTCTA
AACAGGCTCTCGAGTAACAATTAGAGGACGAGTCTGGTGTTGAAATAGCAGGGCCGGCTA
TAGGACGCCAGATGTTAGCAGTGAGGGGATGCCTAGGCACAGCGACAAGAGAGCAGGGCG
CTTGAATGGGGAACGGGAACAGGGGGGTAAAAAGGGGCCTAGCCCCATTTTCCCCCTTCA
GTACTGATCTCTGTGAGCTCCGCTTTCGAAGCTGGGTCTTTTTCCCCTCTCTGCTGGCAG
AAAGCCAGAGATAAGCACTGGCTGTACACTCGTAAATTGCGGGGAAAACCTGGTAAAGGA
AGGACCACCGCGGCTGTGGGGTGACCCGCAGTGCAGCAGGTAACGTAACAGTTACTGGAT
GGTAACAGCGTCTTTCCTAGCATAGGGGGCAAATGAGGGATCATTACCCTCGCCCGTTCC
CTATGGCAGGCCAATCCGCAGCCAAGCCTCCTTGCTTAACTGTGAGGAGGAAGGTTCAGA
GACTATAATCGAGTGGGGTCTGTTTGGTGATCCCTTTTACTAGGGATCTTAACGGATCTT
AATGGATAGTCCACTCCCTGCAGTAATGCAGCTACAGGAAGTATGTGGTCTAAGCTTACC
ACAGAGGCACTGTAGGTCCTACGATCCCAGGTTAAATGCCTGGGGGAGGATGGTAAAAAG
G-----------------------------------------------------------
------------------------------------------------------------
------------------------------------------------------------
------------------------------------------------------------
-----------------------GCCAGCACCCGCGAATCCGCTGGATCCGCGGGGAAAG
CGCTGGGCGAAAGCCCAGTGCTAGTCAGG-TCCCC-ACGTAACTGTGTGTGTGGGGGTAG
CCTGGCGACACTGTCAAAATGCGGGGAGTTCCTTAGAGCCTTACACTACCAACCACGCGT
TGAAAAGCGAAAAATGG-CAGTGCTTTTCCCACACCCCTGTAACGGGGGAGGGGGGGGAG
CGCTTCCTC-GTGGGGCCATGGTTAACGACCTTGGAGGGTAACAATGTGTTTGGATTGGA
TAATCCGCAGCCAACCCCTTCGGCAAAGCGAGGCTTTCCAGTCTCGTCGAGTCGGTGGGT
GCAGTTCAGAGACTAGATGTCAGTGGGCAAAC-GGTACCGTCACTTTCTCT-------CT
CGTTCTGCGAGAGGGAAGCGAA-GGGACCC-TTGTCTAAGGTATAGTCCAGCCCGCTGTG
AAAGCAGCCAGCCTGAGGAAAGGGGG-CCCCACACT-CCCCCCG-AAGCAGGCTGGGTCG
TTCCACACACTTCTCTAGCAGGGAG------------TGGGGGGTTCGA--TGGGACAGT
CAAACG------------------------------------------------------
------------------------------------------------------------
------------------------------------------------------------
------------------------------------------------------------
-------------------GTAATTCCAGCTCTAATAGCATACGTTAAAGTTGTTGCGGT
TAAAACGCTCGTAGTCGGCTACAGACCGTCAGAAGCTT-GAACCGGGAGCCTAGG-TCTG
CTGCCTT--------TC------------GGGGCGCGCTGGGTGACTAGTGAGGGCAGGC
GGCGGTCAAGTGTGCCTCAGGCTGTGTC----TTCG------------------------
--GATCCACAGGACTAGGTCTTCC---------------------------------TCC
G-------------------------------GGTTGGCCTGGTTC-GGCTTGGGGTGCC
ACTTACCATGATCAAACTGGCGTGATCAAAGCAAGTCGCT-CGATC-CTGCACAGCGCAG
CATGGCAT-AAGTCAA-----GCTGGCCTGG-CCTC---CCAAGC--GGGG--CTAGGCT
-GGC-----------AGTAGCGAAAGGGG-TGTTCGAGGGTGACCGAATTGCCGGGCGAG
TGGTGAAATACGTTGACCCTGGCAAGTCGACCAAAGGCGAAAGCAGTCATCAAGGGCACG
CCCGTTGATCAAGAGCGAAAGTTAAGGGTTCGAAGACGATCTGACCTGTCTGGTCGTCAA
AAGCGGAGGATCTCTCTGCTAGTCACTAGAACTAGCTAGTGGCAACATCACCAAACTGCG
GGGAAGCCCTTACAGTTCACCCTACCAAGCAGCAGGCTGAAAAGCAGCTGTGGCCCTGGA
AAAGACCATGGGACGGTAATAACGGGTGTGCTTTGGGTTATCTGCAGCCAAATCCTACGG
CGACAGGGGAACGGAGCGGGGTTGGGGGGCGTACGACCCCTTCCCTGCTGGTTTCCCCTG
TTGCTACGGATGCAGTTCACAGACTAAACGGTGGTGGGTGGGGGATGGGTCCGGTTCGAA
ACGGGCGCCCATCCCCTGCTTAAGATATAGTCGAGTCCTAGGCGGGGGGGCCTCAGGACT
G-----------------------------------------------------------
------------------------------------------------------------
-------------------------------------------------CAGATACCGTC
GTAGTCTTAACTATAAATGATACTGGCCAGGGATGGGATATTGTCCATCTCGACTCTTCC
TGGACCTTG-GAGAAATCA-GAGTCTTTGAGTTCTGGGGGGAGTATGGTCGCAAGGCTGA
AACTTTGATTAAAAATTGGGGTTTTAACAGTGGGGTCGAGAGACCCTGCTAGTCCGGTGC
ACTGACCCCTTCACTGGGGTCAGGGTACTGCTAGTGAATCGACACTGGCTTACTAGGGCG
ACACTGTCAAATTGCTGGGACTCCCTAAAGCTCTCGCTACCAACTGTGCGCCTAACAGGC
GGAAAAATCAGGAGCTTTGACCCCCTAACAGGGATAGCTGCCTGCACAGGGCCAGGTTAA
TGACCTTGGGTACGGTGAAAATGCGAGAGATGAGAGGGGCATATAGGGCTTTTTTGCCTC
TTATGCCCATTGAAATGGGTTATCAGCAGCCAAGCTCGTTAATCGTCCCCGCACTTTTAT
GGGGATGAACGAGTGCAGTTCACAGGCCAAACGTCAGTGGGCCCCGTTTCCACCCGTGTG
AAAGCAAGGGTGGATAGGGGCATAAGATATGGTCGGCCCTCACAGGAAACTGTGGGGATT
AAGCG-------------------------------------------------------
------------------------------------------------------------
------------------------------------------------------------
------------------------------------------------------------
------------------------------------------------------------
------------------------------------------------------------
------------------------------------------------------------
----TAAAGGAATTGACGGAAGGGCAC-ACAAAGAGTCGTTCGGCTCTAGGGGGCATACA
TATGCCCCCTAGTCGCTCCTAAGCGGCAACACCATCAAATTGCAGGAACACCCTAAAGCT
CTTCGGTACCAACCCCCTGTTGAAAAGCGGGGGGGGCAGACTAGTCTGAGGTTACAATCC
AAAGAGATATTACAATGGGCAATCTGCAGCCAAGTCCTAAAGCAGGGATCCGGTGCAAGC
TGGTTCTTTGCTATGGATGCAGTCCAGAGGCTAGATGTTGGTGGGTGGAAGATGGCTAGG
CTGTCTTCTGCTTAAGATATAGTCCTTTCCTGCCCGAAAGGGCAGGTTTGAAAG------
------------------------------------------------------------
------------------------------------------------------------
------------------------------------------------------------
------------------------------------------------------------
------------------------------------------------------------
------------------------------------------------------------
------------------------------------------------------------
------------------------------------------------------------
------------------------------------------------------------
------------------------------------------------------------
------------------------------------------------------------
------------------------------------------------------------
------------------------------------------------------------
------------------------------------------------------------
------------------------------------------------------------
------------------------------------------------------------
------------------------------------------------------------
-------------------------------------GGAACCTGCGGCTTTTTTAGGCC
GCAAAAGTGCTGGTCTCTGGGGTTTCCTCGCTTCGAGGGAGCTCCTAGGGAGCAGGGCTC
TCCTTTTTCCCATCCCCCAAGGATGGGAAGCAGGAGCGCTCCGCTCTGGGACTGGTGCTA
GTCGACCCCCCAATCCTAGGGCTGAGTGGGGGGCGGCGAGACAACCTGGTACGGGAAAAG
GCCTACGGGCTCATCCCGTGGCTAGCCTTCTCGGAGCAATCCGAGTCTGGCAGTCGTAAC
GCGCGCAAAGGTGTCGGGGACCCCCCTCTCGTTAAGCGGGGGGGGCCTCTTAAGGTACGT
GCTAAGCCCACTCGAAAGGGTGCCTTGTGCAAAAGCTCTCAGCCAGCGAATGCACAGGGG
GCTGTTGATCCCACCGAGTAAATGCGGTGGGGGAAGCTGGTATTGTGAGCTAAACACAGC
TATCCAGCCGTGTTGAATCCGGG-------------------------------------
------------------------------------------------------------
------------------------------------------------------------
------------------------------------------------------------
------------------------------------------------------------
---TAATTTGACTCAACACGGGGAAACTCACCAGGTCCGGATACACGTATGAAAGACAAG
CTGAAAGACTTTTCTCAATGATGTAAGTGGTGGTGCATGGTCGT----------------
------------------------------------------------------------
------------------------------------------------------------
------------------------------------------------------------
------------------------------------------------------------
------------------------------------------------------------
------------------------------------------------------------
------------------------------------------------------------
------------------------------------------------------------
------------------------------------------------------------
----------------------TCTTAGTTCGTGGAGTGGTTTGTCTGGTCTATTCCGAT
AACGAGCGAGACCCCGACGTTCCTAATAGGGGCGGCAGCCCGGCTTG-------------
-----------------------CCCGGCCCTCACGGGCTGGG-----------------
----------------CTCG-CTAGCAG-CCGCCTTGAA---------------------
-----CAATACTTCTTAGACGGATCAGAGCCGATAAGGTTCTTGAAATGGGTTAATAACA
GGTCGACAGACTGGCCTGTAACAGTCAGGGGAGCGAGAGCAAGCGAGGGGGAGCGAGGGG
AACCGGACCTGGTCTGGATCCCCACACACACCCCTCAACAGTTCCTACTCTCCTGGCTAG
TAGGGGGACCTAGGCACCTTTTTCCTCGCTTCCTACTAGGAAGCAAGGGTAAAAAGAGGT
GCCTGGGGAGCCCTGCAACACCCTCAAATTGCGGGAAAAGCCCTGCTACCGTCCTGCTCT
ACAACTGATCAGTTGAAAAGCTGATCAGCGTAACAATGAGCAGGCCGGGGGCCAACCTGC
AGCCAAGCCCTAAACGAGCGGGATGGGAGCCTCCTAGGAGGCTCCCCCCTGCTTGCATGG
GTGCAGTTCACTGACTAAACGTGGGTGGGGTCGCATCTAGATACGTCTAGAAGCGATCTT
AAGATATAGTCGTGCTGCCCCTGCTGCTCCTCTACTCAATTCCCCTGCTCCCCCTGGGAG
CGAGGGGAATCGAGCAGGGAAGCAGCAAGGGCAGCTG-------------CAGTCATGCC
CTTAGATGTTCTGGGCCGCACGCGCGTTACAATGGCATGCAAAGAGAGTGCTCA----AA
AGGGCAATCCCGCGGCCTACAGGTC-GTGGTAATCCCTAGTCCCTGCCCTGACTGGGACA
GACTATTGCAATTATTGGTCTCAAACGAGGAATTTTTAGTAGTCGCAGGTCATCATCCTG
CGACTAATGCGTCCCTGCCCTATAGCGAGGGGTATACAGGGTCTGCCCATTCGGGTGCCC
TATGGATAGGCCCTAGCGGCAACCCCCCCTTCACTGGCAACGGAGAGGGGGGGGGAACTG
CAACACCATCAAATTGCGGGGAACCCACTAACGGGTCTGGCTACCAAGCGTGTTTTAGAA
ATGAAACACGTGAAATCCCTAGGGAATTGAACCTCCCCTACGGATGGGTTACAATGCTGG
ATCATGATGGCTCCTTCGGGAGCTTGAAATGTGGCAACCTGCAGCCAAGTCCTAAGGCTC
TTCCCCATTCCCCGTTCCCCCGCTCGCTTCTGTAACGGAAGCGAATGGGGGTGGGGGGAG
GCGAAGAGTACGGATGCAGTTCACAGACCAAACGGTGGTGGGTGGGGGATGACAACCTTG
GCCGGAAGGTTTCCCCCTTCCCTGCTTAAGATATGGTCGGATCCCCATTGAACTCCCTTG
CGGGCGGGCGGGGGGGAAAGGAGCTGTAAGGGGCATATGCATTCAAAAGCGAGAG-----
------------------------------------------------------------
------------------------------------------------------------
------------------------------------------------------------
------------------------------------------------------------
-----------------------------TTGTACACACCGCCCGTCGCTGCTACCGATT
GGG-TTTTGCGGTTACGAGTTCGGAGTCCGTGGCTAC-CGT-CTGCTTCGGG-TAGGTGG
GA---ACCGTGGTCAAAGTCCTAATTACCGC
>Lamproderma_puncticulatum_3_Lp2_HQ687195 
TCCTAAAGACTAAGCCATGCATGCCTTCGAATAAGAGGAAGCAATTCTCTCTGAATCTGC
GAACGGCTCCGCAAACCAGTTGTAAACTATAGCAAG---CAA-GCTAGGGAC--TGGCCC
-TCAC-GGGCTG--GGCC-CGGGC------GATAAGGATAACCCTGGTAATTCTGAGGCT
AATACGTGAATGTACAA--CTCGGCCGA-CCGGGC----------------TTCG-----
------------GCCTGGGA-AGCTGGG-GGACGTGCGTGTAA---TGGCTTGGGTTTTG
--------------CCGGGAAA-GGACGCACT-TCCAGACCGCGCT-AAAAAGGA-----
------------CTCGCTTGCTCC-CTCG-GGAGCGAGCTTG----------------CC
CCAGCGGCTCTTGCTGTGTGCTTCTGACCTATCAACTAGACGGCAGCGTAAGGGACATGC
TATGGTGACAACGGGTACAGAGGATTAGGGTTCGATCCTGGAGAGTGGGCCTGAGAGATT
GCTCATACTTCTAAGGAAGGCAGCAGGCGCGCAACGTTCCCCTTGGGCAA-TGCCCGAGG
GCGTTAGGGGACATATGAATGCCTGCCCATTGGGTGGGCAATTCAAATGGGTCTGTTCTA
AACAGGCTCTCGAGTAACAATTAGAGGACAAGTCTGGT----------------------
------------------------------------------------------------
------------------------------------------------------------
------------------------------------------------------------
------------------------------------------------------------
------------------------------------------------------------
------------------------------------------------------------
------------------------------------------------------------
------------------------------------------------------------
------------------------------------------------------------
------------------------------------------------------------
------------------------------------------------------------
------------------------------------------------------------
------------------------------------------------------------
------------------------------------------------------------
-----------------------GCCAGCACCCGCGAATCTTCTGGATCCGCGGGGAAAG
CGCTGGGCGAAAGCCCAGTGCTAGTCGGG-TCCCC-ACGTAACTGTGTTTGTGGGGGTAG
CCTGGCGACACTGTCAAAGTGCGGGGAATTCCTTAGAGCCTTACACTACCAACCACGCGT
TGAAAAGCGAAAAATGGGCAGTGCTTTCCCCCC-----TGTTGCGGGGGGGGA-----AG
CGCTTCCTCCGTGGGGCCATGGTTAACGACCTTGGAGGGTAACAACGTGTTCGGATTGGA
CGATCCGCAGCCAATCCCTTCAGCAAAGCAGGGCTTTCCAGCCTCGCT-AGCTGATGGGT
GCAGTTCAAAGACTAGACGTCAGTGGGCAAAAAGGT-CC-----TTTCTCCGCACCCCCT
CGTTCTGCGAGAGGGA-GCGAAAGGGACCC-TTGTCTAAGGTATAGTCCAGCCCGCTGCG
AAAGCAGACAGCCTGGGGAAAGGGG--CATAACACT--CCCCCG-AAGCAGGCTGG-TCG
TTCCCCCCCCCCTTCCCCCCCCCTGTGGGGGCCGGGGTGGGG-TTTCGAAGTGGAACAAT
CAAACG------------------------------------------------------
------------------------------------------------------------
------------------------------------------------------------
------------------------------------------------------------
-------------------GTAATTCCAGCTCTAATAGCATACGTTAAAGTTGTTGCGGT
TAAAACGCTCGTAGTCGGCTACAGACCGTCAGAAGCTT-GAACCGGGAGCCTGGG-TCTG
CTGCCTT--------TC------------GGGGCGCGCCGGGTGACTAGTGAGGGCAGGC
GGCGGTCAAGCGTGCCTCAGGCTGTGTC----TTCG------------------------
--GATCCACAGGACCGGGTCTTCC---------------------------------TTC
G-------------------------------GGTTGGCCTGGTTC-GGCTTGGGGTGCC
ACTTACCATGATCAAACTGGCGTGATCAAAGCAGGTCGCT-TGATC-TTGCACAGCGCAG
CATGGCAT-AAGTCAA-----GCCGGTCTGG-CCTT---CCAAGC--GGGG--TCAGACT
-GGC-----------AGTAGCGAAAGGGG-TGTTCGAGGGTGACCGAATTGCCGGGCGAG
TGGTGAAATACGTTGACCCTGGCAAGTCGACCAAAGGCGAAAGCAGTCATCAAGGGCACG
CCCGTTGATCAAGAGCGAAAGTTAAGGGTTCGAAGACGATTTGATCTCGATGGGGTCTGG
TCGTTAAGAGTAGCATCGTAAGATGCTGCTAGTCAGCTTGTACTGGCAACACTATTAAAT
TGCGGGGACACCCTAAAGCTAGCACTACCAACCACGCGCTGAAAGGCGAAAAAATTACAG
GCTACAATCCCATGCCATCAGGCTGGGGGGGGGCCAAGTACGTGGGGCCTGGGATAATGA
CCCAGGGTACGGTAAGAATGTGCTAGATACTGGTGATGTAGGCTAACCCCTTCAATGGGG
CCTGCATCAACCAACAATGGGCAATCTGCAGCCAAGTCCTAAAACAGCCAGTGCCACATA
TCTAGCCTTTAAAAGCTGGGTGTCTGAGTCTAAGGCATGTTAGGGATGAAGTTCACAGAC
TAAATGGTAGTGGGCAATGAGGGTAAGGTTCTCTTATCTAAATTGCTTAAGATATAGTCG
GGCCCCTGGGGAAACTCAGGGGGGGAGGAGGGTAATGGCACTTTCCATCTG---------
-------------------------------------------------CAGATACCGTC
GTAGTGTTAACTATAAATGATACTGGCCAGGGATGGGATATTGTCCATCTCGACTCTTCC
TGGACCTTG-GAGAAATCA-GAGTCTCTGAGTTCTGGGGGGAGTATGGTCGCAAGGCTGA
AACTTAACGGGGTGCCTCCGGGTGCCTCTGGGTGTCAAGAGTAGGCTGAAAATGTCCTGC
TAGTCCGGCTGGGCTCGCAATCCGCCTTTGGGTGGAGCATGGGCCCGGGTACCCGGGGAA
TTGACGCTGGTTATCCAGGGCAACACTGTCAAATTGCTGGGACTCCCTAAAGCTCCTATT
ACCAAATGCGCGCTTAATAGGGGGAAAAATCAAGGGGTATGACTCCCTAACGGGACGAGC
TTTTTGCGCAGGGCCAGGGTAATGACCTCGGGTATGGTGAAAACGTAGGAGATGAGGGCC
TGGGACTAGCCTCCTGGGCCCGAAGAAATGGGTAATCAGCAGCCAAGCTCGTTAATCACC
CCTCGGGGTGAACGAGTGCAGTTCACAGGCCAAATGTCAGTGGGCTCCTATAGCGCAACC
TGCGAAAGCGGGGGGTGCTGGGGGCATAAGATATGGTCGGCCCCCCAGGGAAACCTGGGG
GATCCAGCG---------------------------------------------------
------------------------------------------------------------
------------------------------------------------------------
------------------------------------------------------------
------------------------------------------------------------
------------------------------------------------------------
------------------------------------------------------------
----TAAAGGAATTGACGGAAGGGCAC-ACAAAGAGT-----------------------
------------------------------------------------------------
------------------------------------------------------------
------------------------------------------------------------
------------------------------------------------------------
------------------------------------------------------------
------------------------------------------------------------
------------------------------------------------------------
------------------------------------------------------------
------------------------------------------------------------
------------------------------------------------------------
------------------------------------------------------------
------------------------------------------------------------
------------------------------------------------------------
------------------------------------------------------------
------------------------------------------------------------
------------------------------------------------------------
------------------------------------------------------------
------------------------------------------------------------
------------------------------------------------------------
------------------------------------------------------------
------------------------------------------------------------
------------------------------------------------------------
-------------------------------------GGAACCTGCGGCTTAATTCGCTT
TAGGCCGTTACAGTGGCGATGAAAGTCGCTGCTAGTGGGGAGGTCTGACTTTACTGTTAG
CCTTCCTGCGACACCCTCAAACTGCGGGGAGTCCCTTAAGCTGTCCCTACCAAGCCCCAC
TTGAAAAGGTGTGGGTGGCCCTGGAGAGAGACCAGGGGTAAGGTAACAACGGGCCAGATT
GGGTTATCCGCAGCCAAGCCCGTACCGGGGAGGGGCACTGGGGTCTTTGACCCTAGTGCC
ACCCCCTGCAGGGTGCAGTTTACAGACTAGATGGGGGTGGGCTTAAGGGTGGCAACATCC
TTTAAGCTTAAGATATAGTCGGGCCTTCCCTGAAAAGGGAACGTAGGGAAGAGGCATGCA
TATGCCAGAGCCCTACGGTACCAGTTCTAGGACCTGGACTGGTATTGGACTAACCG----
------------------------------------------------------------
------------------------------------------------------------
------------------------------------------------------------
------------------------------------------------------------
------------------------------------------------------------
---TAATTTGACTCAACACGGGGAAACTCACCAGGTCCGGATACACGTATGAAAGACAAG
CTGAAAGACTTTTCTCAATGATGTAAGTGGTGGTGCATGGTCGTGGCTTCCGGGATGGCG
ACAGTGCCCGCTTAACTGCGGGTGCTAGTGGTGATCAGGCCTGCTTTGGCTAGGGCCTGG
TTGCTGCGACACTGTCAAAGTGCGGGGAAACCCAGAATGGGCCACGGTACCGCTCTCGGT
CTCGAAAGGGACCGCTAGAGCACCCCAGGGGAAACCCTGGGGGTATGGTAATAACCCGTG
GTCTTGGGCTATCTGCAGCCAAGTCCTAAGGCATTCATGCGAGAGGGGGGGAACAGGGTG
ACGGGAAACAGGGAACGGCAGCTACCCCGTCTGCCCCCCCCCCCCTCCTGGTTTGCTTGG
GACCCATTTCAACAACAAATTGAGGGGGGGCCCCTTTCCTTTCCCCTTTCCTCCGGGTTT
TTCCAATGGGTTTGAACCAGGGGGGAAAGGGGCCTTAAGGTAAATCCTGGCCCACCCGAA
AGGGTGCCTAAAAAGGAAAGGAACTACCCTTCCCGGAATTCTAGGAATTGAGGAACCAGG
AATGGAACGGAGCGGGGGGGGGGTGCTTAGCTAACACCCCCTTTCCCAATCCTGTCCCCT
GCATCCTCATGGGAACAACAG-TCTTAGTTCGTGGAGTGGTTTGTCTGGTCTATTCCGAT
AACGAGCGAGACCCCGACGTTCCTAATAGGGGCGGCAGCCCGGCTTG-------------
-----------------------CCTGGCCCTCACGGGCTGGG-----------------
----------------CTCG-CTAGCAG-CCGCCTCAAA---------------------
-----CAATGCTTCTTAGACGTATCAGAGCCGATAAGGTTCTTGAAATGGGTTAATAACA
GGT---------------------------------------------------------
------------------------------------------------------------
------------------------------------------------------------
------------------------------------------------------------
------------------------------------------------------------
------------------------------------------------------------
------------------------------------------------------------
------------------------------------------------------------
--------------------------------------------------CAGTCATGCC
CTTAGATGTTCTGGGCCGCACGCGCGTTACAATGGCATGCAAAGAGAGTGCTCA----AA
AGGGCGTTTCCGCGGCCTACAGGTC-GTGGTAACCCCTAGTCCCTGCCTTGACTGGGACA
GACTATTGCAATTATTGGTCTCAAACGAGGAATTTTTAGTAGTCGCAGGTCATCAGCCTG
CGACGAATGCGTCCCTGCCCTTCGGTAACGAGGGGCAAACAGGGCCTGCCGTTTGGGGTG
CCTTCACGGGTGCCCTAGGCGACAGGCCCTAGCAGCGAACCCCCCCTTCACTGGCAACGG
AGAAGGGGGGGGGAACTGCAACACCATCAAATTGCGGGGAACCCACTAATGGGTCTGGCT
ACCAAGCGTGCTTTAGAAATGAAGCACGCTATCCCTGGGGAATTGAACCTCCCCACGGAT
GGGTTACAACGCTGGATCATGACGGCTCCTTCGGGAGCTTGAAATGGGGCAACCTGCAGC
CAAGTCCTACGGCTCTTCCCTGTCCCCCCGCTCCCCCTGCTCGCTTCTGTAATGGAGGCG
GACGGGGGAGAGGGGCGCGGGGCGAGGGTACGGATGCAGTTCACAGACCAAACGGTGGTG
GGTGGGTGGGGGGGGGAACCAGAACCACTCTGGCTTCCCCCTTCCCCTGCTTAAGACATG
GTCGTCTCCCTTTCCTCCCGCAAGGGAGGAACTGGGAGCTAGGCAGGCATAGACAGAG--
------------------------------------------------------------
------------------------------------------------------------
------------------------------------------------------------
------------------------------------------------------------
-----------------------------TTGTACACACCGCCCGTCGCTGCTACCGATT
GGG-TTTTGCGGTTACGAGTTCGGAGACCGTGGCTAC-----------------------
-------------------------------
>Lamproderma_puncticulatum_162_Lp3_HQ687202
TCCTAAAGACTAAGCCATGCATGCCTTCGAATAAGAGGAAGCAATTCTCTCTGAATCTGC
GAACGGCTCCGCAAACCAGTTGTAAACTATAGCAAG---CAA-GCTAGGGAG--TGGCCT
-TCAC-GGGCTG--AGCC-TGGGC------GATAAGGATAACCCTGGTAATTCTGAGGCT
AATACGTGAATGTACAA--CTCGGTAGA-CCGGGC----------------TTCG-----
------------GCCTGGGA-AGCTGGG-GGACGTGCGTGTAA---TGGCTTGGGTTTTG
--------------CCGGGAAA-GGACGCACT-TCCGGACCGCGTT-AAAAAGGA-----
------------CTCGCTTGCTCC-CTCG-GGAGCGGGCTTG----------------CC
CCAGCGGCTCTTGCTGTGTGCTTCTGACCTATCAACTAGACGGCAGCGTAAGGGACATGC
TATGGTGACAACGGGTACAGAGGATTAGGGTTCGATCCTGGAGAGTGGGCCTGAGAGATT
GCTCATACTTCTAAGGAAGGCAGCAGGCGCGCAACGTTCCCCTTGGGCAA-TGCCCGAGG
GCGTTAGGGGACATATGAATGCCTGCCCATTGGGTGGGCAATTCAAATGGGTCTGTTCTA
AACAGGCTCTCGAGTAACAATTAGAGGACAAGTCTGGT----------------------
------------------------------------------------------------
------------------------------------------------------------
------------------------------------------------------------
------------------------------------------------------------
------------------------------------------------------------
------------------------------------------------------------
------------------------------------------------------------
------------------------------------------------------------
------------------------------------------------------------
------------------------------------------------------------
------------------------------------------------------------
------------------------------------------------------------
------------------------------------------------------------
------------------------------------------------------------
-----------------------GCCAGCACCCGCGAGTCTTCTGGATCCGCGGGGAAAG
CGCTGGGCGAAAGCCCAGTGCTAGTCGGGATCCCCCATGTAACCGTG-----GGGG--AG
CCTGGCAACACTGTCAAAATGCGGGGAAATCCTTAGAGCCTTACACTACCAACCACGCGT
TGAAAAGCGTAAAATGGGCAGTGCTTTCCCCCC-----TGTGGTGGGGGGGGG-----AG
CGCTTCCTTCGTGGGGCCATGGTTCAAGACCTTGGAGGGTAATAACGTGTTCGGATTGGG
CGATCCGCAGCCAATCCCTTCGGCAAAGCGGGGCTTTCGGGCCTCGCT-AGTCGATGGGT
GCAGCTCAGAGACTATACGTCAGTGGGCAAAAGGGTACC-----TTTCTC---CCCCCCT
CGTTCTGCGAGAGGGA-GCGGAAGGGACCCCTTGTCTAAGATCTAGTCCAACCCGCTGCG
AAAGCAGACAGCCTGGGGAAAGGGGGGCCTCACACGCCCCCCCGGAAGCAGGCTGG-TCG
TTCTCCCC-----------------------CCGGGGTGGGG--TTCGA--TGGACCAAT
CAGTCG------------------------------------------------------
------------------------------------------------------------
------------------------------------------------------------
------------------------------------------------------------
-------------------GTAATTCCAGCTCTAATAGCATACGTTAAAGTTGTTGCGGT
TAAAACGCTCGTAGTCGGCTACAGACCGTCAGAAGCTT-GAACCGGGAGCCTGGG-TCTG
CTGCCTT--------TC------------GGGGCGCGCCGGGTGACTAGTGAGGGCGGGC
GGCGGTCAAGCGTGCCTCAGGCTGTGTC----TTCG------------------------
--GATCCACAGGACCGGGTCTTCC---------------------------------TTC
G-------------------------------GGTTGGCCTGGTTC-GGCTTGGGGTGCC
ACTTACCATGATTAAACTGGCGTGATCAAAGCAGGTCGCT-TGATC-TTGCACAGCGCAG
CATGGCAT-AAGTTAA-----GCTGGTCTGG-CCTT---CCAAGC--GGGG--CCAGACT
-GGC-----------AGTAGCAAAAGGGG-TGTTCGAGGGTGACCGAATTGCCGGGCGAG
TGGTGAAATACGTTGACCCTGGCAAGTCGACCAAAGGCGAAAGCAGTCATCAAGGGCACG
CCCGTTGATCAAGAGCGAAAGTTAAGGGTTCGAAGACGAT-----------TAAATCTGG
TCGTTAAGAGCGGTCCTCCCTGATAGGGGGGGATTGCTAGTCCTAGGCAAGCAATTGCCT
AGGGCAACACTATCAAATTGCGGGGACCTCCTAAAGACTAACTCTACCAACCACGCGTTG
AAAAGCGAAAAAATAGCCTTCGGGCTCGTGGGGCCTAGGTTAAATACCTAGGGTACGGTA
AAAACGAGCTAGTATGTAACAATGGACAATCCGCAGCCAAGCCCCAACCCGGTTCTCCGG
CGGGGTGCAGTTCACAGGCCAAATGTTAGTGGGTGGGGGCTTCCGCTCCTGCTTAAGATA
TGGTCGAACCCCTTGGTGAAAGCCTTGGGTCATTCCAAAGGAAGTTG-------------
------------------------------------------------------------
------------------------------------------------------------
-------------------------------------------------CAGATACCGTC
GTAGTCTTAACTATAAATGATACTGGCCAGGGATGGGATATTGTCCATCTCGACTCTTCC
TGGACCTTG-GAGAAATCA-GAGTCTCTGAGTTCTGGGGGGAGTATGGTCGCAAGGCTGA
AACTTAACGGGGTGCCTTCGCGGGTGCCCCTGGGGTCTCAAAAGTAGGCTGAAAATGTCC
TGCTAGTCCGGCTGGGCTCGCAATCCGCCTTCGGGTGGAGCATGGGCCTGGCTACCCGGC
GAATCGACGCTGGTTATCCAGGGCAACACTGTCAAATTGCTGGGACTCCCTAAAGCTCCT
ACTACCAACTGCGCGCTTAATAGGCGGAAAAATCAAGGGCTATGACTCCCTAACGGGACG
AGCCGCTTGCGCAGGGCCAGGGTAATGACCTCGGGTACGGTGAAAACGTAGGAGATGAGG
GCCTGGGACTAGCCTCCTGGGCCCGATGAAATGGGTAATCAGCAGCCAAGCTCGTTAATC
ACCCCTCGGGGTGAACGAGTGCAGTTCACAGGCCAAATGTCAGTGGGCTCCTAAAGCACA
ACCTGCGAAAGCGGGGGGTGCTGGGGGCATAAGATATGGTCGGCCCCCTAGGGAAACCTA
GGGGATCCAGCG------------------------------------------------
------------------------------------------------------------
------------------------------------------------------------
------------------------------------------------------------
------------------------------------------------------------
------------------------------------------------------------
------------------------------------------------------------
----TAAAGGAATTGACGGAAGGGCAC-ACAAAGAGTGGAGGTTCTGCTCTTGAAAGGGA
GGTGTCCAAAGACCCTGGACTAAAAGGCCTCCCTAGTTGGCTCTAAAGGTCTTGACTGAC
CTTGGGGCTGGCGACACTACCAAATTGCTGAGATATCCTAAAGCCAGTCAGTACGACCCT
AGACTTGAAAAGGTCTAGGGGCCATATTATTATGGGTGTGATAATCTTACTGGATGTTAC
AATGGACAATCAGCAGCCAAATCCTAACCCTGCCTGTAAAAAGGTGAGAATGGATGCAGT
TCAGAGACTAAACGGTAGTGGGTGGGTTCAGAGCTGCCTTCGACCCCTCCTCCTGTAATG
GGAGGAGGGGGCTGTTGGTGGGGCCTATGATCCCCCCCCTCCTTTCCTTGCTGCCTTCGC
TGGCGGATCTGGGACTAGGGGGTGGGGAGAACAGCTCCCTGAGCCTGCTTAAGGTATAGT
CCATGCTTTGATGAAAGTCAAAGGTATATACAATG-------------------------
------------------------------------------------------------
------------------------------------------------------------
------------------------------------------------------------
------------------------------------------------------------
------------------------------------------------------------
------------------------------------------------------------
------------------------------------------------------------
------------------------------------------------------------
------------------------------------------------------------
------------------------------------------------------------
------------------------------------------------------------
------------------------------------------------------------
------------------------------------------------------------
------------------------------------------------------------
-------------------------------------GGAACCTGCGGCT----------
------------------------------------------------------------
------------------------------------------------------------
------------------------------------------------------------
------------------------------------------------------------
------------------------------------------------------------
------------------------------------------------------------
------------------------------------------------------------
------------------------------------------------------------
------------------------------------------------------------
------------------------------------------------------------
------------------------------------------------------------
------------------------------------------------------------
---TAATTTGACTCAACACGGGGAAACTCACCAGGTCCGGATACACGTATGAAAGACAAG
CTGAAAGACTTTTCTCAATGATGTAAGTGGTGGTGCATGGTCGTGGTTTACTGGATGGCG
ACAGTGCCCGCTTAACTGCGGGTGCTAGTGGTGATCAGGCCTGCTCTGGCTAGGGCCTGA
TTGCTGCGACACCTTCAAAGTGCGGGGAAACCCAGAATGGGCCACGGTACCGCCTCAGTC
TCGAAAGGGACTGCAGTGCACCCTAGGGGAAACCCTGGGGGTATGGTAATAACCCGTGGT
CTTGGGCTATTTGCAGCCAAGTCCTAAGGCATAAGCGCGAGAGGGGGGGGAACCAGGGTG
ACAGGGAACGGGGTAGCTGCCGTTCCTTGCCTGCCCTCCCCCTCCCTCGCTGTTTTGCTA
TGGACTCAGTTCAACGACTAAATGATGGTGGGCCCCGTTCCCTTCCCCGCTTCGTCCTGG
TCTTCTTGATCAGGTCGATACAGGGGAGGGAAGGGGGCTTAAGGTAGAGTCTTGCCCACC
CGGAAGGGTGTCCTAGAAGGAAAGGGACTAGCCGTCCCCGGAGTCTAGGAAGTGAGGGAG
CGGGGGAACGGAACGGAGCGGGGGGGGGTTAGCTACCCTCCCTTCCCCAGCCTGTTCCCT
CGCATCCTCATGGGAACAACAGTCTTAGTTCGTGGAGTGATTTGTCTGGTCTATTCCGAT
AACGAGCGAGACCCCGACGTTCCTAATAGGGGCGGCAGCCCGGCTTG-------------
-----------------------CCTGGCCCTCACGGGCTGGG-----------------
----------------CTCG-CTAGCAG-CCGCCTCAAA---------------------
-----CAATGCTTCTTAGACGTATCAGAGCCGATAAGGTTCTTGAAATGGGTTAATAACA
GGT---------------------------------------------------------
------------------------------------------------------------
------------------------------------------------------------
------------------------------------------------------------
------------------------------------------------------------
------------------------------------------------------------
------------------------------------------------------------
------------------------------------------------------------
--------------------------------------------------CAGTCATGCC
CTTAGATGTTCTGGGCCGCACGCGCGTTACAATGGCATGTAAAGAGAGTGCTCA----AA
AGGGCGTTTCCGCGGCCTACCGGTC-GTGGTAACCCCTAGTCCCTGCCTTGACTGGGACA
GACTATTGCAATTATTGGTCTCAAACGAGGAATTTTTAGTAGTCGCAGGTCATCAGCCTG
CGACGAATGCGTCCCTGCCCTTCTGACCGTCGCTACTACCGATTGAATGGCTTACTGATG
CCTTCGGATTGGCCTTTTGGTCTGGCAACAGCATCCCCTCCTGTCTCTGTGTTTCCAAAT
TTGGGGGGGGAACTGCAACACCATCAAATTGCGGGAAACCCTTAGGTGGGTCTGGCTACC
AAGCGTGCTTTAGAAATGAAGCACGTGATCCTAGGGGAATTCAACCTCCCCCAAGGACAG
GTTACAACGCTGGATCATGACGGCTCCTTCGGGAGCTTGAAATGTGGCAACCTGCAGCCA
AGTCCTACGGCTCTTCCCTGTCCCCCCGCTCCCTCCCGCTCGCTTCTGTAATGGAGGCGA
ACGGGGCGGAGCGGGGCACAGGAGGGTACGGATGCAGTTCACAGACCAAACGGTGGTGGG
TGGGAGGGGAGGCGTCTCGATACTCCCTCCCCCTTCCCCCTGCTTAAGACATGGTCGTCT
CCTAGTCCTCTCGCAAGGGAGGACTGGGAGCTAGGCAAGCCTTTAGACAGAG--------
------------------------------------------------------------
------------------------------------------------------------
------------------------------------------------------------
------------------------------------------------------------
-----------------------------TTGTACACACCGCCCGTCGCTGCTACCGATT
GGG-TTTTGCGGTTACGAGTTCGGAGGCCGTGGCTAC-CGTCTGC-TTCGGG-TAGGTGG
GAA--CCGTGGTC-AAAGTCCTAATTACCGC
>Lamproderma_columbinum_90_Lc1_HQ687198
TCCTAAAGACTAAGCCATGCATGCCTTCGAATAGGAGGAAGCAATTCTCTCTGAATCTGC
GAACGGCTCCGCAAACCAGTTGTAAACTAGAGTGAG---CTA-GCTCAACG---TGACC-
-TTCG--GGCTG--CAGT-AGGGC------GATATGGATACCCCTGGTAATTCTGAGGCT
AATACAGGACCGCAAAA--CTTGGTCAA-CCGGGC----------------TTCG-----
------------GCCTGG-AAGACTGAG-GGATGTGTGACCCTA--CGGCTTGGGTTTTA
A-------------CCAGGAAG-GGGTGCACT-TTCAGGCCGCGTT-ACAAAGGA-----
--------TCAGA--CCCCCCTCC-CTCG-GGAGGGGGG--ACTGG------------CC
CCAGCGGCTCTTACTGTGTGCTTCTGACCTATCAACTAGACGGCAGCTTAAAGGACATGC
TATGGTTACAACGGGTACAGAGGATTAGGGTTCGATCCTGGAGAGTGGGCCTGAGAGATT
GCTCATACTTCTAAGGAAGGCAGCAGGCGCGCAACGTTCCCCTTGGGCAA-TGCCCGAGG
GCGTTAGGGGACATATGAATGCCTGCCCATTGGGTGGGCAATTCAAATGGGTCTGTTCTA
AACAGGCTCTCGAGTAACAATTAGAGGACAAGTCTGGTGAGATCAACGCCAGATGTCATC
ATGCAAATGAAAAGCAACAAGCATTGTGGCACGTCCACACAACAAGTCAGGCTTAACCAC
TCTGAGCATACTGGAGCAAGATGACGAAGTAATTGTGAAACTTGATAAACGTGTACACGA
TCATATCAAGCGATCAGTTAAAGTAATCTGGCATTCACGTTGCAAGGTCTGGCCATTTGT
AAATAAACCTGATGAGTAAAAGATGCAAGTTGTTTGTTCATTTGTCTGAGGGCAGAAAAT
CAGAGATGAGAACTGATTGTACATTTGTAAATTGCAGGGAACACTGGGTAAGGGTCAGCT
ACGGCGGCTTGGGGGAATTTTAACTTCAAGTGCAGCAGGCAGTATAGTGACTGTCGGATC
GTAATAACGCTGACTCCGGCATGGGGGGGTTGTCCACCCCCCCCCGTGGCTAGTAGCTCC
TTCCTTCCCCCTTTCAGGGGGGAGGGGGGAGTGAAACCCACACCACACCAGTCAATCCGC
AGCCAAGCCACTACCCCTTCATTGGGAATGTGGAAGGTTCAGAGACTATAATCGAGTGGG
GGGTCTCCTTTGGGGGGCCTCTTAAGGATAGTCCACTCCCCCCAGCATGGGGTCAGCTAT
AGTAGGGGGCTCTCACTCCTGAGACGGCTGAATCCTAAGAAGCCTAACTAAATGCCTGGA
AGAGATGGTACTATAGG-------------------------------------------
------------------------------------------------------------
------------------------------------------------------------
-----------------------GCCAGCACCCGCGAAACCCAATTGGATTCCGCGGGGA
AAGTGTACTAATAAAGCCTATGCTAGTCAGGTCCCACTAGGGCATGTGTGGGGTAGCCTG
GCAACATCATCAAATTGCGGGGAGTTCCTAAAGCTATCGTAACCAACTGCGCGCCGAAAG
GCGGAAAAATTGTCGGCATTATTACCTCTGTTAAGGGGGAGTCGGGCACGCAGGGCCAGG
GTAATGACCTCGGGTATGGTAAAATCACGATAGATTAGTAGGGCAGTAGGTAGCCAAACT
AGGCAGGGAGGGAGTAACAAGCTAAGGAGCTAAGTGCTTTGCACAAAGCTTTCTTACACT
GTCACTCCCAGTCCACCTGTCTGATCTAGGCAGGGAGGGGGTAACAAGCTAAGGAGGCAA
GTGCTTGCACAAGCTTCCTTACACTGTTACTTCCAGTCCACCTTTACTAGTCTACTGCTT
TACTGAATGGATAATCCGCAGCCAAGCTCGTAAGCCACTTGCTTCCTGTTCCCTGTTAGG
GTCAGGACCTGAGGGCACGAGTGCAGTTCAGAGACTAAATGGTGGTGGGTGCTAAACCCT
AACCCTAACCCTTTTCAAGGGGAAGGGGAGGGGGGCAGTGCATAAGATATAGTCCGGCCA
CTGTGAAAGCAGGCCAGCTGAATAGGGGGGAACCATGCACCCTCTGAAGCAGCTGGGCCC
CCTTAACCGGGGGTGGATCTATCG------------------------------------
------------------------------------------------------------
-------------------GTAATTCCAGCTCTAATAGCATACGTTAAAGTTGTTGCGGT
TAAAACGCTCGTAGTCGGCTTTAGACCGTCAGAAGCCT-GATCAGGAAACCCAGGACCTG
CA-CCTT----------------------CGGGAGCGCTGGGGGACTAGTGATGGTGGGC
GGCGGTCAAGTGTGCCTTGGGCTGTGTC----TTCG------------------------
--GATTCACAGGGTTAGGTCTACC---------------------------------TTC
G-------------------------------GGTAGGCTTGGCTC-GGCCTAAGGTACC
ACTTACCATGACCAAACTGGAGTGATCAAAGCAGGTCATT-TGATC-TCGTACAGCGCAG
CATGGCAT-AAAACAG-----GCCAGCCTAG-TCTTC--CCAAGC--AGGA--CTAGGTT
-GGC-----------AGGAGCAAAAGGGG-TGTTCGAGGGTGACCGAATTGCCGGGCGAG
TGGTGAAATACGTTGACCCTGGCAAGTCGACCAAAGGCGAAAGCAGTCATCAAGGGCACG
CCCTTTGATCAAGAGCGAAAGTTAAGGGTTCGAAGACGAT--------------------
------------------------------------------------------------
------------------------------------------------------------
------------------------------------------------------------
------------------------------------------------------------
------------------------------------------------------------
------------------------------------------------------------
------------------------------------------------------------
------------------------------------------------------------
-------------------------------------------------CAGATACCGTC
GTAGTCTTAACTATAAATGATACTGGCCGGAGATGGGATATTGTCCATCTCGACTCTTCC
TGGATCTTG-GAGAAATCA-GAGTCTCTGAGTTCTGGGGGGAGTATGGTCGCAAGGCTGA
AACT--------------------------------------------------------
------------------------------------------------------------
------------------------------------------------------------
------------------------------------------------------------
------------------------------------------------------------
------------------------------------------------------------
------------------------------------------------------------
------------------------------------------------------------
------------------------------------------------------------
------------------------------------------------------------
------------------------------------------------------------
------------------------------------------------------------
------------------------------------------------------------
------------------------------------------------------------
------------------------------------------------------------
----TAAAGGAATTGACGGAAGGGCAC-ACAAAGAGTAAGCTTCGGTTCTGCTCTTAATA
GGGGGTGAGGCTAAGTGTGAGTCTCAATGACAAGCTCCCTAAGTGGTCTTTAACTAGGCT
GCAACACCATCAAATTGCGGGGAAATCCTAAAGCTCCAGTCACCAAGTGCTGTCCGAAAG
GGCAGCATGGCATTGTCTAATGAGGTAATAGTACTGGAGATGTTACAATGGATCACCTGC
AGCCAAGCCCGTACAGGGAGGATTAGTAAGGTAAGGGGGGACCCTGCCTGAATAACCCTC
CCCAGGGTGCAGTTCAGAGACTAAAGGGTGGTGGGTGGGCCTTTCACGGGACCTGCTTAA
GGTATAGTCCATTCCTGACTGAAAGGTTGGGGTTTATGGCCAGCACAAGCTTTCTTATAC
TGTTACTCCCAGTCCACCTATTCTGATCTAGGCAGGGAGGGGGTAACAAGCTAAGAAGGT
AAGTGGCTTACACAAGCTTTCTTAGCCCTGTTACTCCCAGTCCACCTATCCTGATCTAGG
CAGGGAGGGAGTAACGAGCTAAGGAGGTAAGTGCTTACACAAGCTTTCTTAGCCCTGTTA
CTCCCCAGTCCACCTTTTCTACTAAACTAGGCAGGGAGGGGGTAACAAGCTAAGGAGGTA
AGTGCTTGCACAAGCTTTCTTACACTGTTACTCCCCAGTCCACCTTCTCTACTAGACTAG
GCAGGGAGGGGGCAACAAGCTAAGGAGGTAAGTGCTTACACAAGCTTTCTTAGCCCTGTT
ACTTCCCAGTCCACCTTTTCTAACCAACTAGGCAGGGAGGGAGTAACAAGCTAAGGAGGT
AAGTGCTTATACAAGCTTTCTTACACTGTTACTTCCAGTCCACCTTTTCTACTAAACTAG
GCAGGGAGGGGGTAACAAGCTAAGGAGGTAAGTGACTTGTGCCTTGCACAAGCTTTCTTA
CACTGTTACTTCCAGTCCACCTTTACTAGGCAGGGAGGGAGTAACAAGCTAAGAAGGTGA
GTGCTTGCACAAAGCTTTCTTACACTGTTACTTCCAGTCCACCTTTTCTAACCAATTAGG
CAGGGAGGGGGTAACAAGATAAGGAGGTAAGTGATTTGTGCATTGCACAAGCTTTCTTAC
ACTGTTACTCCCAGTCCACCTTTTCTACTAAACTAGGCAGGGAGGGAGTAACAAGCTAAG
AAGGTAAGTGCTTTGTGCAAAGCTTTCTTATGCTATTACTCCCCAGTCCACCTTTTTCCT
AGTAAACTAGGCAGGGAGGGGGTAATGAGCTAAGGAGGTAAGTGCTTACACAAGCTTTCT
TTGCCCTGTTACTCCCCCAGTCCACCTTTTCTACTAAACTAGGCAGGGAGGGGGGGGTAA
GCAAGCTAAGGGAGGTAAGTGTTTTGTGTAAATAAAGGGAACCTGCGGCTTAATAGCTAG
GTCGCAAAAGTCGACAGTAGAAGTACACAGTTTGCTTGAACCAATAAGGTAGCTGATTAT
GGAGTGGTAATCTTATAGAATTCCTAGAATTACTACATTTGTTTAAGGCAAATATGGAGG
AATTTGTATATAAAATAAAAAATTGATTCAAAGTAAACTGTGTCCTTTTATTGTTTTATC
GGCTAGTCGATCCCCCCAGCAAGGGTTGAGTGGGGGGCGGCGAGACAACCTGGTACGGGG
GAACTCTGTCCTTTCGGGGCTCCAGACAATCTCGTGGCGAGCTACCAGAGAGTAATTTCT
GGATAGCCGTCGTAACGCATGCTAAGGTGTCGGGTGTCCTAGGAGCGATCTTAGGATGTC
TTAAGGTACATGCTACTCCCACCCGTGAGGGTGTTTCCTGCTTGAGCTCTCAACCAGCAA
AAGCAGGGGAAGCTGTTGAGGCCCAGACTAAATCCTGGGAAGAGGCTGGTACCAAGG---
------------------------------------------------------------
------------------------------------------------------------
------------------------------------------------------------
------------------------------------------------------------
---TAATTTGACTCAACACGGGAAAACTCACCAGGTCCAGATACGCGCATGAAGGACAAG
CTGAAAGACTTTTCTCAATGATGTAAGTGGTGGTGCATGGTCGT----------------
------------------------------------------------------------
------------------------------------------------------------
------------------------------------------------------------
------------------------------------------------------------
------------------------------------------------------------
------------------------------------------------------------
------------------------------------------------------------
------------------------------------------------------------
------------------------------------------------------------
----------------------TCTTAGTTCGTGGAGTGATTTGTCTGGTCTATTCCGAT
AACGAGCGAGACCCCGACGTTCCTAATAGGGGTGACAGCCCGGCTTG-------------
-----------------------CCTGGCCCGCAAGGGTTGGG-----------------
----------------CTCG-CTAGCAG-TCACCTTTAT---------------------
------CAAGCTTCTTAGACGTATCAGAGCCGATAAGGTTCTTGAAATGGGATAATAACA
GGT---------------------------------------------------------
------------------------------------------------------------
------------------------------------------------------------
------------------------------------------------------------
------------------------------------------------------------
------------------------------------------------------------
------------------------------------------------------------
------------------------------------------------------------
--------------------------------------------------CAGTCATGCC
CTTAGATGTTCTGGGCCGCACGCGCGTTACAATGGCATGCTAAGTGAGTGCTCA----AA
AGGGCGTTTCCACGGTCTATAGGCC-GTGGTAACCCCTAGTCCCTGCCTTGACTGGGATA
GATTATTGCAAATATTGGTCTTTAACGAGGAATTTTTAGTATTCGTAGGTCATTAACCTG
CGAAGAATGAGTCCCTGCCCT---------------------------------------
------------------------------------------------------------
------------------------------------------------------------
------------------------------------------------------------
------------------------------------------------------------
------------------------------------------------------------
------------------------------------------------------------
------------------------------------------------------------
------------------------------------------------------------
------------------------------------------------------------
------------------------------------------------------------
------------------------------------------------------------
------------------------------------------------------------
-----------------------------TTGTACACACCGCCCGTCGCTGCTACCGATT
GGG-TTTTGCGGTTACGAGTTCGGAGACTGTGGCTAT-CGTCTGCCTTCGGG-TAGGTGA
GAA--CCGTGGTT-AAAGTTCTAATTACCGC
>Lamproderma_columbinum_106_Lc2_HQ687196
TCCTAAAGACTAAGCCATGCATGCCTCCGAATAAGAGGAAGCAATTCTCTCTGAATCTGC
GAACGGCTCCGCAAACCAGTTGTAAACTCGAGTAAG---CTA-GTCCAAGG---CAGCCT
-TCAC-GGGCTT---CTC-TGGGC------GATATGGATACCCCTGGTAATTCTGAGGCT
AATACAGGACCGCAAAC--CTTGGCTGA-CCGGGC----------------TTAG-----
------------GCCTGGGA-GGCTGAG-GGAGGTGTGACTCTA--TGGCTTGGGTTTA-
--------------CCGGGAAG-GGGTGCACT-TTCAGACCGCGCT-ACCAAAGGA----
--------TAGGACCCTTGGCTCT-CTCG-GGAGTCCAGGGGGCCCG----------ACC
CCAGCGGCTCTTACTGTGTGCTTCTGACCTATCAACTAGACGGCAGCGTAAAGGACATGC
TATGGTTACAACGGGTACAGAGGATTAGGGTTCGATCCTGGAGAGTGGGCCTGAGAGATT
GCTCATACTTCTAAGGAAGGCAGCAGGCGCGCAACGTTCCCCTTGGGCAA-TGCCCGAGG
GCGTTAGGGGACATATGAATGCCTGCCCATTGGGTGGGCAATTCAAATGGGTCTGTTGTA
AACAGGCTCTCGAGTAACAATTAGAGGACAAGTCTGGTCCCAACACCCGCCAAAGGGGGG
GGAACGGAGTGCCGCCGTTCAATCCTCCTTACACGTGCTTCTGGAATCGCACAAGCAAAG
CCCTTTGATTGCTAGTGCCATGGGTAAGGACTACCAGGACCGGGCTCTGTGTAACGAAAA
CAGCAGGAGGTGTAGTACCAGGCGCCAGTTGTTTGCAGTCACCCTTTTTTTTCCTTTCTA
CCAAGGCCTTTAAGGCTTTCCACCCCCCCCCATGGGTAAAGGGGGGGGGGGGAACTAAAG
GGGCCAGGGAATGGGGGGAAGTTTTAAAGGGCTGGCTCCCTGCAGAAAACCAGGATAAGC
CCTGGTTGTACACTTGTAAATTGCAGGGAAAGCCTAGTAAGAAAATGCCACCGCGGTTAA
AGGGTTACCCGTTAATGCAGCAGGTAAAGTAATGGTTACTAGATGGTAAAAGCGCTCTTC
CGAGGGCGGGGGGGGGTTCGCCCCCCCTTTGCACCGGGGTGGTGCAACCTCCCCAGGCCA
ATCCGCAGCCAAGTACTCTCGTGAGACATTGATTCCTAAGCGAGGTAAAGGTTCAGAGAC
TATAATCGAGTGGGGCTTTTTGTTTTAAAGAGGGAAAAGGAAAAGGGCTTTAAAGGAACT
GGGCTTTAGTCCTTTAAGGGACTCCTTTAAGGGACTGGGTTTTAGTCCTTTAAGGGATCC
TTTGAAGAGTCAGGGGGGGGGGTCTATGCCGGCTCGCAACTGACCCTTTAAGCCCTGGGA
ACTTCCTTCTATAAGGGCCTTAAGGGATAGTCCACTCCCCCCAGTAATGGGGCCACGGGA
AGTACGGGGAATTACTTAACCCCTGGAGGCACCGTGGGTCTAGATCCTGACGGAAATGGC
TGGGGGAAGGACGGTAACCCTGGGCCAGCACCCGCGAAACCGTAAAGGAATCCGCGGGGA
AAGTGCTTGTTTAATAACTTTGCTAGTCGAGTCTTACAAGGGCATGAGTAAGAGGGAATA
CTCGGCGACCTTACCAATTGCGGGGAAGTCCTAAAGCCACTGTAACCAACTGCGCGTTGA
AAAACGGAAAAATTGCTGGCATTATTACCTCTGTACAGGGGGAGTCAGGCACGCAGGGCC
GGGGTAATGACCTTGGGTACGGTAAAATCACAGTGGATTGGGCTGATTCAGTAAAGGCTA
AAGGCAGGCGTCACGGCCTTTAGCCAATGCTAAGCCAGACTGAATGGGTTGTCTGCAGCC
AAGCTAGTAAAGCCACTTGCTCCCTGTTCCCTGTTAGGGTCAGGACCTGAGGGCTTTAAG
GCTTGGCTGCAGACAGCCTGCTCGGGGCTAATTAAGCATTGGCTAAAGGCTTTAATGCTT
GTCTTTAGCCAATACTGAGTCAGACCAAATGGGTTATTCGCAGCCAAGCTTGTAAAGCCA
CTTGCTCCCTGTTCCCTGTTAGGGTCAGGACCTGAGGGCTTGAGTGCAGTTCAAAGACTA
AAACGGTAGTGGGTGCTGCCTTTGCTCTCCCCCCCCCCCCTTTTCCCCGGGCCCCTTTTC
CCTTTAAAGGGGGAAAAAGGCCCCGGGGGAAGGGGGGGGGGGGAGAGAGCAAAGGCTGTG
CTTAAGATATAGTCCAAGCCACTGTGAAAGCAGGCCAGCCGAACAAGGGGGACACATGAC
CCCCCCCTGAAGCGACTGGGCCTTTGCCCTCCCCCCTGTGAGTAAAGGGGAGAGGGCAAG
GGTGGATCCTTTTAAATCGGTAATTCCAGCTCTAATAGCATACGTTAAAGTTGTTGCGGT
TAAAACGCTCGTAGTCGGCTACAGACCGTCAGAAGCCT-GATCCGGGAATCCAGGACCTG
CT-CCTT----------------------CGGGAGCGCTGGAGGACTAGTGACGGTGGGC
GGCGGTCAAGTGTACCTTGGGCTGTGTC----TTCG------------------------
--GATCCACAGGGCTTGGCTTGCC---------------------------------TTA
G-------------------------------GGCAGACCTGGCTC-GGCCTGGGGTGCC
ATTTACCATGACCAAACTGGCGTGATCGAAGCAGGTCATT-CGATC-TCGTACAGCGCAG
CATGGCAT-AAGGGGG-----GCTGGCCCGG-TCTTC--TCAAGC--AGGA--CTGGGCT
-GGC-----------AGAAGCAAAAGGGG-TGTTCAAGGGTGACCGAATTGCCGGGCGAG
TGGTGAAATACGTTGACCCTGGCAAGTCGACCAAAGGCGAAAGCAGTCATCAAGGGCACG
CCCGTTGATCAAGAGCGAAAGTTAAGGGTTCGAAGACGATTTGACAGGGGTAAAGTCTGG
TCGTTTAAAGTGGTCCTGTAAGGGACTGCTAGTCACGTAACAGTGGCGACATTACCAAAT
TGCAGGGACACCCTAAAGGCTCAGCTACCAAGCCCTTGTTTGAAAAGGCAAGGGTGGCCT
GGGAGAGAGACCCAGGGTAAGGTTACAACGCTGAGTATGAAGGCTTTAAAGGGAGGCAAA
CAGAGGACTGTTTTTCCATGAAGGGGGTGAGAACGCCGCCTGTTGCCTTTCCTTAAAGGC
TTGAAATGGGCAATCTGCAGCCAAGTCCTAAGGCTCCTGAGTACGCTGGGCTTGGTCTTT
ACCTGTCTTTATCCTTGTTTCCTTCATCACCCACCCCTTTAGGGTAAAGGGGGGTGGAAC
AGGGAGGCTTAGAGGCAGGTCAAGACCTTGTCCTGGGGTTCCCAGGGGTACGGATGCAGT
TCACTGACTAAATGGTTGTGGGTGGGAGGGGGGGGGGGCCTTTCATTAGGCCTCCTTCTT
GTCCTGCTTAAGATATAGTCGATCCCTGATGAAAGTTGGGGGGTTTCTGCAGATACCGTC
GTAGTCTTAACTATAAATGATACTGGCCAGGGATGGGATATTGTCCATCTCGACTCTTCC
TGGATCTTG-GAGAAATCA-GAGTCTTTGAGTTCTGGGGGGAGTATGGTCGCAAGGCTGA
AACTTTAAAGGTGTATATATTGTAAATAAAAAGTGCACATGGGTTTCAAAAACAGAGCTG
AAAGGCTTCTGTTAGTTCTAGACTCTCAGGGCGCAAGCCTTTGGGAGCCTGGGGCGACAC
TGTCAAATTGCTGGGACATCCTAAAGCTTTCTCTACTACCCACGCGTCGAAAGGCGGAAA
AATCAGCAGGTCCCCCGGGGAGGCCCTGCTGCGTGTGGAACCAGGGTAATGACCTCGGGC
ACAGTAAAAACGAGAAAGATGAGGTTGCTTAAGGCTTTTTAAAAGGCCTGAGGCAGCTTA
AATGGGCAATCAGCAGCCAAGCCCGCGATAATTGTACCTCTTTACTGAGGTGCTAGCGGG
TGCAGTTCACGGGCCAAATGGCAGTGGGTGCCTTTACTCCCCCTCTCTGCAGGGAGGAGC
AAAGGTGCTTAAGATATGGTCGGCCCCCCAGCGAAAGCTGGGGGATAAAGCG--------
------------------------------------------------------------
------------------------------------------------------------
------------------------------------------------------------
------------------------------------------------------------
------------------------------------------------------------
------------------------------------------------------------
------------------------------------------------------------
----TAAAGGAATTGACGGAAGGGCAC-ACAAAGAGT-----------------------
------------------------------------------------------------
------------------------------------------------------------
------------------------------------------------------------
------------------------------------------------------------
------------------------------------------------------------
------------------------------------------------------------
------------------------------------------------------------
------------------------------------------------------------
------------------------------------------------------------
------------------------------------------------------------
------------------------------------------------------------
------------------------------------------------------------
------------------------------------------------------------
------------------------------------------------------------
------------------------------------------------------------
------------------------------------------------------------
------------------------------------------------------------
------------------------------------------------------------
------------------------------------------------------------
------------------------------------------------------------
------------------------------------------------------------
------------------------------------------------------------
-------------------------------------GGAACCTGCGGCT----------
------------------------------------------------------------
------------------------------------------------------------
------------------------------------------------------------
------------------------------------------------------------
------------------------------------------------------------
------------------------------------------------------------
------------------------------------------------------------
------------------------------------------------------------
------------------------------------------------------------
------------------------------------------------------------
------------------------------------------------------------
------------------------------------------------------------
---TAATTTGACTCAACACGGGAAAACTCACCAGGTCCTGATACGCGAATGAAGGACAAG
CTGAAAGACTTTTCTCAATGATGTAAGTGGTGGTGCATGGTCGT----------------
------------------------------------------------------------
------------------------------------------------------------
------------------------------------------------------------
------------------------------------------------------------
------------------------------------------------------------
------------------------------------------------------------
------------------------------------------------------------
------------------------------------------------------------
------------------------------------------------------------
----------------------TCTTAGTTCGTGGATTGATTTGTCTGGTCTATTCCGAT
AACGAGCGAGACCCCGACGTTCCTAATAGGGGTGACAGCCCGGCTTG-------------
-----------------------CCTGGCCCGCAAGGGCTGGG-----------------
----------------CTCG-CTAGCAG-TCACCTCAAT---------------------
------CAAGCTTCTTAGACGCATCAGAGCCGATAAGGTTCTTGAAATGGGTTAATAACA
GGT---------------------------------------------------------
------------------------------------------------------------
------------------------------------------------------------
------------------------------------------------------------
------------------------------------------------------------
------------------------------------------------------------
------------------------------------------------------------
------------------------------------------------------------
--------------------------------------------------CAGTCATGCC
CTTAGATGTTCTGGGCCGCACGCGCGTTACAATGGCACGTATAGTAAGTGCTTT----AA
AGGGCGTTCCCACGGTCTGTAGGCC-GCGGTAACCCCTAGTGCTTGCTATGACGGGGCTA
GATTATTGCAATTATTGGTCTTAAACGAGGAATTTTTAGTAGTCATCGGTCATTAACCTG
TGACGAATGAGTCCCTGCCCTGAGCCGTTAGGCAAGGGGCTTAAAGGGGCAGTGTAAGCT
GCGCCTAGTCCAAAGGAATCCAAGGCTTTGCTCCTTACTGGTTCTTACTCAGGTGACCTG
CGCTTTCACCGGCACAGGGAGCAGGAATCAGGGGGGGAGCAGGCAAAGGAACCCTTTAGG
CAACACCTTCAAATTGCAGGGAGTCCCTTAGAGCTTAAACCTACCAACTATGCGCCGAAA
AGACGAAAAAAATGCCGTAGCCTTGCTTGTCTCCTTGCCCTGTGAAAGGCAAGGGGGCGG
GCAAAAGCTATTGCCATAGGGCCAGGGGTAATTACCCTGGGTACGGTAAAAATGGTTTAA
GATTGGGTTACCGGCAGCCAAGCCCGTATAGGAGAGACTATTAAGGCTAAAAGGGAGGGC
AAACCCTTTTGCCCTTAATAAGCTTTCCCAGGGTGCAGTTCACTGGCTAAACGTAGGTGG
GTGAGAGCAGGCAGGAACCCTTTAACCCTCCCCTGGGTTGAGGATTCCTGGCTGCTTCTT
GCTTAAGATATAGTCGAATCCCCTAGCGGGGCCAGGGTCATCCG----------------
------------------------------------------------------------
------------------------------------------------------------
------------------------------------------------------------
-----------------------------TTGTACACACCGCCCGTCGCTGCTACCGATT
GGG-TTTTGCGGTTACGAGTTCGGAGACTGTGGCTAT-TGTCTGCCTTCGGG-TAGGTGA
GAA--CCGTGGTT-GAAGTTC----------
>Lamproderma_columbinum_94_Lc4_HQ687199
TCCTAAAGACTAAGCCATGCATGCCTTCGAATAAGAGGAAGCAATTCTCTCTGAATCTGC
GAACGGCTCCGCAAACCAGTTGTAAACTCGAGCAAG---CTA-GCCTGGGGA--TGGCCC
-TCAC-GGGCTG--ACCC-TGGGC------TACAAGGATAACCCTGGTAATCCTGAGGCT
AATACATGAGCGTAAAC--CCTGGGAGA-CTGGGCC---------------TTCG-----
-----------GGCCTGGGA-TCTTAGG-GGGCGTGCGAGTTG---AGGCTTGGGTTTTG
--------------CTGGGAAG-GGGTGCACG-TCCGGACCGCGTT-ACAAAGGA-----
CTGGCTGCTCCTCCTCCTTGCCCT-CTCG-GGGGTGGGGGGGGGTTGTGGTTGG----CC
CCAGCGGCTCTTGCTGTGTGCTTCTGACCTATCAACTAGATGGCAGCATAAACGACATGC
TTTGGTGACAACGGGTACAGAGGATTAGGGTTCGATCCTGGAGAGTGGGCCTGAGAGATT
GCTCATACTTCTAAGGAAGGCAGCAGGCGCGCAACGTTCCCCTTGGGCAA-TGCCCGAGG
GCGTTAGGGGACATATGAATGCCTGCCCATTGGGTGGGCAATTCAAATGGGTCTGTTCTA
AACAGGCTCTCGAGTAACAATTAGAGGACAAGTCTGGTACGACAAAGGAAGGGGTGGCAA
AGAACCCCCCCCCTGGTGCCGACTGCTGGCTGGGTCTGGTTCCCCCCCGGGGGAGGCTGG
GCTTGCTGGCAGATTGGCTAAAGGGGGGGCTACTGAGCCCAATCAGAGGTCATTACATCC
GTAAATTGCAGGAAAAGCCTTGACAAGGAAGGAGCCCCCGCGGCTGAGGGAGGCGACTCT
CCAGCGCAGCAGGTAACCGTAACGGGTTACTGGATGGTAACAGCGCTCTTTCCAGTGGGG
TTGGGTCTGGGGTCATTGAAGCCAAGCATGGGTAGGCATACCCTGCTAGCCGACGCGACC
CTTGCCCAGCCCTCTCGAGGCCAACCCGCAGCCAAGCCTTCTCGCTGGACATTGATTCAA
AAAGCGAGAGGGAAGGTTCAGAGACTATAATCGGGTGGGGCTAAGCTGCCTTCTCCTCCT
CGCGGGGAACGGGGGCAGCAAAAAAAGCCTTAATGGATAGTCCACTCCCCCCAGCAATGG
GGCCACGGGAAAGTATGGGCGGAGGACGGGACGGGGACGGGGGGGGGTGCCTGGGCACAG
GCATCCTCTCCCCCCCCCCCCTCTGACCAGAGGCACCGTGGGTCTAGATCCCAGGCACAA
ATGCCTGGGGGAAGGTGGTTTTGGAAGG--------------------------------
------------------------------------------------------------
------------------------------------------------------------
------------------------------------------------------------
-----------------------GCCAGCACCCGCGAAACCCAGTAAATGGGTTCCGCGG
GAAAGCGTATGGGTAACAGCCCGATGCTCGTGGGCTCTGCTTTGCCAAAGCAGGGCCTAC
GACACTGTCAAATTGCAGGGAAGTCCTAAAGCCAGGCACTACCAACCACGCGTCGAAAGG
CGGAAAAATCGGCTAGATAGCCCCCAAAGCTCGGGGGCAGGAGGCTGCGTGGGGCCCAGG
GTAACAACCTGGGGTACGGTAAAAATGTGCCTGGATGGAGTCAGGGTCTCTTCTCGCCAG
AGAGGAGACCTTGTTGACAATGGATCACCCGCAGCCAAGCCCGTACAGGCGAGGATTAGT
AAGGCCAGGGGGCACCCCGGCCTGAAATCCCTCGCCCAGGGTGCAGTTCAGAGACTAAAC
GGCAGTGGGTGGGGCTTCTTCGGGAGCCTTGCTTAAGATATAGTCCAGCCTCCTGGTAAG
ACCAGGCTGGCCTGCGATAACAGGGGAGAGAGGGGGGGGGGTGTGCAAACCTTTCCCTTT
TGGCCCCCTTTTAACAAGGTGGGTTGCCCCCTTACAAGGGCGATTGGATATAAAAAAAAA
AGCGATATG---------------------------------------------------
------------------------------------------------------------
------------------------------------------------------------
------------------------------------------------------------
-------------------GTAATTCCAGCTCTAATAGCATACGTTAAAGTTGTTGCGGT
TAAAACGCTCGTAGTCGGCTACAGACCATCAGAAGCCA-GAGCCGGGATCCCGGG-CCTG
CTGCCCT--------TC------------GGGGCGCGCTGGGGGACTGGCAATGGTGGGC
GGTGGTCAAGTGCGCCCCAGGCTGTATC----TTCG------------------------
--GATTCACAGGGCTGGACCTGCT---------------------------------CTC
G-------------------------------GGCGGGCCTGGTTC-GGCCTGGGGTACC
ACTTACCATGATCAAACTGGGGTGATCAAAACAGGTCGTT-CGACC-TTGCACAGATCAG
CATGGCAT-AAACCAA-----GCCGGCCTGGCCCTC---TCAAGC--GGGG--CTGGGCT
-GGC-----------AGTAGCAATAGGGG-TGTTCGAGGGTGACCGAATTGCCGGGATAG
TGGTGAAATACGTTGACCCTGGCAAGTCGACCAAAGGCGAAAGCAGTCATCAAGGGCACG
CCCGTTGATCAAGAGCGAAAGTTAAGGGTTCGAAGACGATTCACACCTCAGTCTGGTCGT
CAAAAGTGGTCCCTTTCCCAGCCTGCTTTGAACGGGCAGGGTGTGGACTTGCTAGTCACA
AGGGACGTGGCGACACCATCAAATTGCAGGGACACCCTAAAGGCTTCGGCTACCAACCCC
TCGCTTGAAAAGGCGGGGGTGGCCTGGGAGAAAGACCCGGGGTACGGTAACAACGCCAAC
CTGAAGGCACGGACGACGCCGCCTGACCGTTTCGTTGGGGGGGTGGAAGCCTGGGCTTGA
AATGGGCTATCTGCAGCCAAGTCCTACGGACTCCCGGCCTCCTTTTGCCCCTTTTCCTTC
CTTCAAGGGGGGGTAGGGGGCCCTTGGGGAGAGTGGGGTTCCAGGGTGCAGTTCACAGAC
CAAACGGTGGTAGGTGGGGGGTTCCTTTTTCCCTTTCCTTAAGGGGGGGGGGGGGGTCCT
TGCTTAAGACATGACCGAGCTCCTGGGGAAACCCAGGAGGGAAGGGGGG-----------
-------------------------------------------------CAGATACCGTC
GTAGTCTTAACTATAAATGGTACTGGCCAGGGATGGGATAGTGTCCATCTCGACTCTTCC
TGGATCTTG-GAGAAATCA-AAGTCTCTGAGTTCTGGGGGGAGTATGGTCGCAAGGCTGA
AACT--------------------------------------------------------
------------------------------------------------------------
------------------------------------------------------------
------------------------------------------------------------
------------------------------------------------------------
------------------------------------------------------------
------------------------------------------------------------
------------------------------------------------------------
------------------------------------------------------------
------------------------------------------------------------
------------------------------------------------------------
------------------------------------------------------------
------------------------------------------------------------
------------------------------------------------------------
------------------------------------------------------------
----TAAAGGAATTGACGGAAGGGCAC-ACAAAGAGT-----------------------
------------------------------------------------------------
------------------------------------------------------------
------------------------------------------------------------
------------------------------------------------------------
------------------------------------------------------------
------------------------------------------------------------
------------------------------------------------------------
------------------------------------------------------------
------------------------------------------------------------
------------------------------------------------------------
------------------------------------------------------------
------------------------------------------------------------
------------------------------------------------------------
------------------------------------------------------------
------------------------------------------------------------
------------------------------------------------------------
------------------------------------------------------------
------------------------------------------------------------
------------------------------------------------------------
------------------------------------------------------------
------------------------------------------------------------
------------------------------------------------------------
-------------------------------------GGAACCTGCGGCTTAGAAAATTA
GGCCGTAAAAGTGCTGTTACCTGTACCCCGGGGGGGGGGAGAGGTGGCAGTGCTAGTCGA
CCCCTCACACGAAAGGCTGAGTAGGGGGGCGGCGAGACAACCTGGAACGGGCGACAGTCC
AAGCAAAGGACCGAGCTCGTGGCTGGCTTACGCGGAGCAATCCGTGTGGGCTGGTCGTAA
AGCGTGCTAAGGTGTCGGGGGTTCTCCTTCTTTCCAACTTGCCTGGCCTGGCCAGGCGAG
GAGGGGGGGGGGGGTGCCTCTTAAGGCTCATGCTAATCCCACCCCAAAGGGTGCCTTGTC
TGTGAGCCCTCAGCCGGCAAGCAGACAGGGGGCTGTTGATCCACGGTGTAAATACCGTGG
GGGAGGCTGGTAACTTGG------------------------------------------
------------------------------------------------------------
------------------------------------------------------------
------------------------------------------------------------
------------------------------------------------------------
------------------------------------------------------------
---TAATTTGACTCAACACGGGAAAACTCACCAGGTCCGGATACGCGTATGAAGGACAAG
CTGAAAGACTTTTCCCAATGATGTAAGTGGTGGTGCATGGTCGT----------------
------------------------------------------------------------
------------------------------------------------------------
------------------------------------------------------------
------------------------------------------------------------
------------------------------------------------------------
------------------------------------------------------------
------------------------------------------------------------
------------------------------------------------------------
------------------------------------------------------------
----------------------TCTTAGTTCGTGGAGTGATTTGTCTGGTCTATTCCGAT
AACGAGCGAGACCCCGACGTTCCTAATAGGGGCAGCAGCCCTGCTTG-------------
-----------------------CCTGGCCCGCGAGGGCTGGG-----------------
----------------CTCG-CTAGCTA-CTGCCTCGAT---------------------
-----CAAAGCTTCTTAGACGTATCAGAGCCGATAAGGTTCTTGAAATGGGTTAATAACA
GGTCGATCGACTGGCCTGTAAAAGTCAGGTCCCTGCTCCAAGCCATCCGCCCGGGCTGGA
CAAGGATACCTGGCTAGTGGGGCAGCTGCTCTCCCCCCCCCCGGCAAGCCCGGAGGGGGG
GGAGGGGCGAGAGCAGCTGCCTTGCGACACCTTCAAATTGCGGGGAAAGCCTATACCAAA
TGCCTGGTACTACAACTGCGGGGTTGAAAAGCCCTGCAGCGTAATAACGAACCAGGCAGG
GCCAACCTGCAGCCAAGCCCTAAACGAAACGCTGCTCCATCCGGAGTGGCTCTTGCATGG
GTGCAGTTCACAAACTAAACGTGGGTGGGGCTGTGCCAATCAGTGATCCTGAACCAATAA
GGGACACTGAGCAGCCTTAAAACATAGTCGGTAAAGAATG--------------------
------------------------------------------------------------
--------------------------------------------------CAGTCATGCC
CTTAAATGTTCTGGGCCGCACGCGCGTTACAATGGCATGCCTAGAAAGTGCTC-----GA
TGGGCGTATCCGTGGCCTACCGGTC-GTGGTAATCGCTAAATCTTGCCCTGACTGGGACA
GTCTATTGCAATTATTGGTCTCAAACGAGGAATTTTTAGTAGTCGCAGGTCATTAGCCTG
CGACGAATGAGTCCCTGCCCT---------------------------------------
------------------------------------------------------------
------------------------------------------------------------
------------------------------------------------------------
------------------------------------------------------------
------------------------------------------------------------
------------------------------------------------------------
------------------------------------------------------------
------------------------------------------------------------
------------------------------------------------------------
------------------------------------------------------------
------------------------------------------------------------
------------------------------------------------------------
-----------------------------TTGTACACACCGCCCGTCGCTGCTACCGATT
GGG-TTTTACGGTTACGAGTTCGGAGACCGTGGCTAC-CGTCTGCCTCCGGG-TAGGTGG
GAA--CCCTGGTT-GAAGTTCTAATTACCGC
>Lamproderma_columbinum_63b_Lc6_HQ687197
TCCTAAAGACTAAGCCATGCATGCCTTCGAATAAGAGGAAGCAATTCTCTCTGAATCTGC
GAACGGCTCCGCAAACCAGTTGTAAACTAGAGCAAG---CAA-GTCCAGGGGGATGGCCT
-TTAC-GGGCTGACCTCC-TGGGC------TACATGGATAACCCTGGTAATTCTGAGGCT
AATACATGATCGTAAAC--CTTGGGG--CCCG-GC----------------TGCG-----
------------GT-TGGGATCCCTGAG-GGGCGTGTGATTG----TGGCCTGAGTTAAA
AATTG---------CCGGGAGG-GGGTGCACG-TCCAGACCGCTATTAAAAAGGGA----
--------TCGGAACCTTCTTCCT-CTCG-GGGAGGCGGGGGCTGG------------CC
CCAGCGGCTCTTGCTGTGTGCTTCTGACCTATCAACTAGATGGCAGCATAAAGGACATGC
TTTGGTTACAACGGGTACAGAGGATTAGGGTTCGATCCTGGAGAGTGGGCCTGAGAGATT
GCTCATACTTCTAAGGAAGGCAGCAGGCGCGCAACGTTCCCCTTGGGCAA-TGCTCGAGG
GCGTTAGGGGACATATGAATGCCTGCCCATTGGGTGGGCAATTCAAATGGGTCTGTTCTA
AACAGGCTCTCGAGTAACAATTAGAGGACAAGTCTGGTTAAATTGGATAGCCAGATGTTA
CCCAGTCCACCCCCCCCCCCTCAGGTATGCACAATAAATACTCTCGACGGGGAATATTGC
AAGCGTGATGCTGGGGGCGGGGGGGGGGCAGGATACCAAAAAGCCGGAAATAAGCCCCGG
TTGTACCCTTGTAAATTGCGGGAAACCCTGGGAAAGGAGCCAACTTCGGCGGCCTGGGGG
AATACATAACTCCAGGTGCAGCAGGCAGTGTAATGACTGTCGGATCGTAATAATGCTGGC
TCCAGGTATGGGGGCTTGTCACCCCCGTATGTTTTTGAACCTCCTCCCCTGGAAAAAAAA
GGGGGGGGGGTGATTAGCATACGCCACCCCAGTCAATCCGCAGCCAAGCTGCTACTCCCC
TTGTGGGAATGCAGAAGGTTCAGAGACTATAATCAAGTGGGGTCTGCTTCTCCTGGGCTC
CTATAAGGAGCCTAGGTGAGGTGGGTCTTAAGGGATAGTCCACTCCCCTCAGCAATGAGG
CTACAGGAAGTATAGGGGCACTGCTTACCCTAGAGGCACTGTAGGTCTAGAGATCCTAGG
AGAGAAATTCCTAGGGGAGGATGGTAGAAAGG----------------------------
------------------------------------------------------------
------------------------------------------------------------
------------------------------------------------------------
------------------------------------------------------------
-----------------------GCCAGCACCCGCG------------------------
------------------------------------------------------------
------------------------------------------------------------
------------------------------------------------------------
------------------------------------------------------------
------------------------------------------------------------
------------------------------------------------------------
------------------------------------------------------------
------------------------------------------------------------
------------------------------------------------------------
------------------------------------------------------------
------------------------------------------------------------
------------------------------------------------------------
------------------------------------------------------------
-------------------GTAATTCCAGCTCTAATAGCATACGTTAAAGTTGTTGCGGT
TAAAACGCTCGTAGTCTGCCACAGACCATCAGAAGCCA-GAACAGGAATCCCGGG-TCTG
CTGCCTT--------TC------------GGGGCGCGCCGGGTGACCAGCGATGGTGGGC
GGTGGTCAAGTGCGCCCCCGACTGTATC----TTCG------------------------
--GATTCACAGAGTTGGATCTACACTGGG---------------------------CTT-
GC-------------------------TCTGAGGTAGAACTGGCTC-GGTCAGGGGTGCC
ACTTACCATGATCAAACTGGCGTGATTAAAGCAGGTCATC-CGACC-TTACACAGATCAG
CATGGAAT-AAAACAT-----GCCAGTCAGCAATTC---TCACCT--GCAGTGCTATGCT
-GGC-----------AGAAGCGAAAGGGG-TGTTCGAGGGTGACCGAATTGCCTGGGGAG
TGGTGAAATACGTTGATCCAGGCAAGTCGACCAAAGGCGAAGGCAGTCATCAAGGGCACG
CCCGTTGATCCAGAGCGAAAGTTAAGGGTTCGAAGACGATCAAATATGGATAACCGTATC
TGGTCGTTAAGAGCAGGTCCCGTGAGGGGCTTGCTAGTCACGGAGCAATAGCTGCCAAGC
AACGGCTCCCTGTGGCGACACTATCAAATTGCAGGGAAATCCTAAAGGCAAAGCCTACCA
AGCCCCTGCCGAAAGACAGGGGTGGCCCGGGAGAAAGACCCAGGGAAGGTAATAACGGCG
AGCATGACGGCAAAAAAAAGCCGAGAGACAGAGCATCCAAGCCTCATGGGGTGGGGGAAG
CGAGCTCTCTCGGTTTTAAAGCTTGAAATGGACTATTTGCAGCCAAGTCCTACCAGTCTT
TTCCTTAGGGTAAAGGCTTAAGGATGCAGTTCACAGGCTAAACGGTAGTGGGTGAGAAGA
CCCCCCCCCCTTTACCCCCTTTACCCCCTAGCCCTTAAGTGGGAATGGGGTGGGAGGGGG
CGGTACAAGATGGGGGGGTCTCTTGCTTAAGATATAGCCGAGTTCTCTGG----------
-------------------------------------------------CAGATACCGTC
GTAGTCTTAACTATAAATGATACTGGCCAGAGATGGGGTAATGTCCATCTCGACTCTCCC
TGGATCTTA-GAGAAATCA-GAGTCTTTGAGTTCTGGGGGGAGTATGGTCGCAAGGCTGA
AACTTGCTTCCAGGTTCAAGAGTAGCCCTTAAGATCCCATAGTCGTGCTAGTCCTAAATT
GGGGGTAGGGCAACACTGCCAAATTGCTGGGACCCCTTAAAGCTTCCTCCTACTACCCAC
ACGCTGAAAGGCGTGTGTGGAACCAGGGTGTAATCGCCTTGGGCACAGTTATAACGGGGG
GAGATGGATCTGCCTGGAGGGGGAGTTGCAAACCCCCCCCAGGCAGTGAAAATAGGAAAT
CAGCAGCCAAGCCCGTACCGAGGGGCCTAAGCCTTTTAACAAGGGCTTTAGCCGCTCCAG
GGTGCAGTTCACAGGTCAAAAGGTGGTGGGCAATGCTCATCCCCCCCCTTCTCTTGATGG
GAGGGGGCGGGGCGGGCGTGCTTAAGATATGGCCGAGCTCCCTTGCGAGATCTTGGGATT
CAGAG-------------------------------------------------------
------------------------------------------------------------
------------------------------------------------------------
------------------------------------------------------------
------------------------------------------------------------
------------------------------------------------------------
------------------------------------------------------------
------------------------------------------------------------
----TAAAGGAATTGACGGAAGGGCAC-ACAAAGAGTCGGTTTTTTATATATATTAAATC
TGCTCTTTAAAGGGGAGGGGGCTTAAAAATGCGTGCCCGAAGCCATTCGCAACCCCCCCT
AGCTAGCATTTTTATGTATGTACATAAATGCTAACGACACCATCAAATTGCAGGGAATAC
CCTAAA-GCTCTGAGTACCAAGCAGTGCTTGAAAAGGCACTGTGGCATTCGCGAGAATGA
GGTAACAATCTCAAGAGATGCAACAATGGGAGACCAGCAGCCAAGCCCGTAAAAGGAGAG
GGAGGGGTTAGTAAGGCTAGGGGGGAAACCCCCTTGTCTGAACACCCCCCCCACACTCCC
AGGGTGCAGTTCAGAGACTAAACGGTGGTGGGTGGGTGTTTCTTGTTCTTGTAACAGGGA
ATACCTGCTTAAAAAGTAGTCCCCTTCACCAGCTGAAAGGCTGGGTGACCCTATGCGTGT
AG----------------------------------------------------------
------------------------------------------------------------
------------------------------------------------------------
------------------------------------------------------------
------------------------------------------------------------
------------------------------------------------------------
------------------------------------------------------------
------------------------------------------------------------
------------------------------------------------------------
------------------------------------------------------------
------------------------------------------------------------
------------------------------------------------------------
------------------------------------------------------------
------------------------------------------------------------
------------------------------------------------------------
-------------------------------------GGAACCTGCGGCTTAACGAATTG
GGCCGTAAAAGTCACTAAAGGAATAGAGTGGGCTAGTCAATCCATCCAACTAAATGCTGA
GAGGATGGTGGCGAGACAACCTGGAACGGTGGACATCTCCTTTTTTTTGAGGAGACAATA
CCGTGGCGAGCTGGCAAAAAGCGATCTCTGCATAACCGTCGTAACGCGCGGGAAGGTGTC
GGGTATCCTCGGACCCCCAGATCGAAAGAACTGATCCGAGCTGCCTTAAGGTACGCGCTA
CTCCCACCTGCAAAGGTGGTCAGTGCTGGAGCCCTCACCAGGCAAAGCACTGGAGGCTTA
TGATCTGGTCCCTACAAAAAATGGGTCAGGAGGTCGGTGGATAAAAAAGGGTGAGTTAAG
GAATCAATCAACCTGATCAAATCCGTGTTGAATCCG------------------------
------------------------------------------------------------
------------------------------------------------------------
------------------------------------------------------------
------------------------------------------------------------
------------------------------------------------------------
---CAATTCGACTCAACACGGGAAAACTCACCAGGTCCGGATACACGTATGAAGGACAAG
CTGAAAGACTTTTCTCAATGATGTAAGTGGTGGTGCATGGTCGTAATAAAGAAGTAATTG
CGACAGTTCCTGTAAAAGCAGGGTCTAGTGGTAGTAGGGCCCGTTACGGGCAAGGGCCCT
ATTTTACTGCAACACTGTCAAATTGCAGGGAAATCCAGAGTGGATCATGGTACCGCCTCA
GCACCGAAAGGTCTGGCTGTTGGCACCTCAGGGAAACTTGAGGGTATGGTAAGAACCCAT
GGTCTTGGACGATCTGCAGCCAAGTCCTAAAGCAAAAACACACCTTGTGTGTGTGGTATG
CCATGGATGCAGTTCAAAGACTAAATGGCAGTGGGTCTGGGGGGGGGGAGGCCCCCTCCC
AGGCTTAAGATAGAGTCTTGCCATCTCGGAAGAGATTCCCTCAGGTTGAAAGGGGCAGCC
CCCATCCCTCAAAGCCTAGTAGGGGAGTGCAGGGTTTTCCCACCTGTACTGGAGTAACAG
------------------------------------------------------------
------------------------------------------------------------
----------------------TCTTAGTTCGTGGAGTGATTTGTCTGGTCTATTCCGTT
AACGAGCGAGACCCCGACGTTCCTAATAGGGGCAGCAGCCCGGCTTG-------------
-----------------------CCTGGTCCGCAAGGGCTGGG-----------------
----------------CTCG-CTAGCAG-CTGCCTCAAA---------------------
-----CAATGCTTCTTAGACGTATCAAAGCCGATAAGGTTTTTGAAATGGGTTAATAACA
GGTCGAGTTATGACTGGCCTGTAAAAGTTAGGGGGGGGGGGAGCCTGCTTTTGCAGGCCT
CTTCTCCCTGGCTAGTGGATCGGTGACACCAGTTAAAAAAAGCTTGCTTTTGACTGGTGC
CCTGCTGGGTCTGCGACACCTTCGAATTGCGAGGAAACCCTGCTATCAATCGCCCTACAA
CCTTGAAGCTGAAAGGCATCTTGGCGTAATAATGGTGCAGATTGGGGGCAACTTGCAGCC
AAGCCCTACAACAGGACTCGTCCTGATGGGTGCAGTTCACAGACTAAGCGAAGGTGGGGC
TAATGAGGGGAAAAGGGGGAAGGCTTAACACACCCCCCCCTGCTCTCACAGCCTTAAGAT
ATAGTCGGTTACCAAAG-------------------------------------------
------------------------------------------------------------
--------------------------------------------------CAGTCATGCC
CTTAGATGTTCTGGGCCGCACGCGCGTTACAATGGCATGTTTACAGGGTGCTCA----CA
AGGGCGTTTCCGCAACCTATCGGCC-GCGGTAACCCCTAATCCCTGCCATGACTGGAATA
AATTATTGCAAATATGGGCCTTTAACGAGAAATTTTTAGTAGCCGAAGGTCATTATCCTG
CAACAAATGATTCCCTGCCCTTTGTGCAAAAGACACCTGAGTGGGGTCTGCATACAAGGG
GCTAACAGGCAGCCCTCACGAGGGTTGTCTAGTCCGGCTAGCTGTCTTTGCTTATCTAGC
ATAGCCTGAATTGACAGGCTTGGCCCCCCCCCCCTCCCTTAGGGGAGGGAGGGAGGGGAG
CGGGCAACACCACCAAACTGACGGGGAGTCCCTTAGAGCTTAACCTACCAACCATGCGTC
GAAAGGCGGAAAAATGCTCGGCATTATTATCCTTACCCACAGGAGATTTTGTCGCAGCCA
TGGGGCCAAGGGTAATAACCTTGGGTATGGTAAAAAAGGTTTAAGATTGGGTAACCTGCA
GCCAAGTCCTTAGACCCTTTGACAAAAGGGGTCTGTGGATGCAGTTCACAGGCTAAACGG
TGGTGGGTAGGGCTTTTAACTAGCCCTGCTTAAGATATAGTCGGATCCCCCCTTGAAAGA
CGGGGGAAGAAATCG---------------------------------------------
------------------------------------------------------------
------------------------------------------------------------
------------------------------------------------------------
------------------------------------------------------------
-----------------------------TTGTACACACCGCCCGTCGCTGCTACCGATT
GGG-CTTTGCGGTTACGAGTCCGGAGACTGTGGCTAT-TGTCTGCCTTCGGG-TAGGTAA
GAA--CTGCGGTT-GAAGTTCTAATTACCGC
>Lamproderma_columbinum_132_Lc7_HQ687200
---------------------TGCCTTCGAATAGGAGGAAGCAATTCTCTCTGAATCTGC
GAACGGCTCCGCAAACCAGTTGTAAACTATAGCAAG---CAA-GCTTAGGGGGATGGCCT
-TAAC-GGGCTGA-CTCCTTAAGC------TACATGGGTAACCCTGGTAATTCTGAGGCT
AATACATGATCGTAAAC--CTTGGGG---CCTGGC----------------TGCG-----
------------G-TTGGGA-TCCTAGG-GGGCGTGTGATTG----AGGCCTGAGTTAAT
ATG-----------CCAGGAAG-GGGTGCACG-TCCAGACCGCTAT-CAAAAGGGA----
--------TCGGTTCCTTCCCCCT-CTCG-GGGGGGCAGGGACTGG------------CC
CCGGCGGCTCTTGCTGTGTGCTTCTGACCTATCAACTAGATGGCAGCATAAAGGACATGC
TTTGGTTACAACGGGTACAGAGGATTAGGGTTCGATCCTGGAGAGTGGGCCTGAGAGATT
GCTCATACTTCTAAGGAAGGCAGCAGGCGCGCAACGTTCCCCTTGGGCAA-TGCTCGAGG
GCGTTAGGGGACATATGAATGCCTGCCCATTGGGTGGGCAATTCAAATGGGTCTGTTCTA
AACAGGCTCTCGAGTAACAATTAGAGGACAAGTCTGGTTAACGCCAGCAGCCAGCTGTCT
TAGCTAAGGCTAAGCCAACCGGTGCATCATCAT---------------------------
------------------------------------------------------------
-----------------------------TAAAGGAATTGGTCTAATCGTGATTTCGTTA
AACGGTATGCTTAGCATTGCAAAAGGCAAACAAGCCAGGATAAGCTCTGGCTTCACAGTT
GTAAATTGCGGGGAACACCAGACATGGGAACAGCACCGCGGCTGTAGGGCAACCTACAGT
GCAGCAGGCAGTCTAACAGCTGCTGGATGGTAATAGCCTGTCTCCTTACAGAGGGTAGCA
AGTCCTGCTACCAGCCTAGACACACCCTCCCCCCCTCCCTCTCCCTTTAGCGGGGGAAGG
GCGGGGGGGGAGGGGAGGACAGGCAACTCACGCTGGTCAATCTGCAGCCAAGCCTCTCGT
CAGACATTGACTCCTAAACGAGAGGAAGGTTCAGAGACTATAATCAACTGGGGGGAGAGG
GCGTGCCCTCTCCCCTTAACGAATAGTCCACTCCTCCCAGCAATGGGACTACATGAAGTA
TGAGGGGGTAGCTCCCCTTAGAGGCAATGTAGGTCTGATCTCTCTTTAACCTTCCCTGCT
TAAACACAAACCAGTTAAACCAGTCAAACTACGCAAGCCAGTTAAAAGCAGGGTAGGAAA
GGGGGAGATTAGATGGTATCAAGG------------------------------------
------------------------------------------------------------
-----------------------GCCAGCACCCGCG------------------------
------------------------------------------------------------
------------------------------------------------------------
------------------------------------------------------------
------------------------------------------------------------
------------------------------------------------------------
------------------------------------------------------------
------------------------------------------------------------
------------------------------------------------------------
------------------------------------------------------------
------------------------------------------------------------
------------------------------------------------------------
------------------------------------------------------------
------------------------------------------------------------
-------------------GTAATTCCAGCTCTAATAGCATACGTTAAAGTTGTTGCGGT
TAAAACGCTCGTAGTCGGCTACAGACCATCAGAAGCCA-GAACAGGAATCCTGGG-TCCG
CTGCCCT--------TC------------GGGGTGCGCCAGGTGACCAGCGATGGTGGGC
GGTGGTCGAGTGCGCCCCAGACTGTATC----TTCG------------------------
--GATTCACAGGGCTGGATCTTCACTAGG---------------------------CTTC
GG-------------------------CTTCGGGGAGAACCGGCTC-GGTCAGGGGTACC
ACTTACCATGATAAAACTGGGGTGATTATTGCAGGTCAAT-CGACC-TTACACAGATCAG
CATGGAAT-AAAGCAA-----GCCAGTAAGCAATTC---TCACCT--GCAGTGCTATCCT
-GGC-----------AGAAGCGAAAGGGG-TGTTCGAGGGTGACCGAATTGCCTGGGGAG
TGGTGAAATACGTTGATCCAGGCAAGTCGACCAAAGGCGAAAGCAGTCATCAAGGGCACG
CCCGTTGATCAAGAGCGAAAGTTAAGGGTTCGAAGACGAT--------------------
------------------------------------------------------------
------------------------------------------------------------
------------------------------------------------------------
------------------------------------------------------------
------------------------------------------------------------
------------------------------------------------------------
------------------------------------------------------------
------------------------------------------------------------
-------------------------------------------------CAGATACCGTC
GTAGTCTTAACTATAAATGATACCAGCTAGAGATGGGGTAATGTCCATCTCGACTCTCCC
TGGAGCTTA-GAGAAATCA-AAGCCTTTGAGTTCTGGGGGGAGTATGGTCGCAAGGCTGA
AACTTTCCATGGGGTTACAAAAGCGGGCTTTAAACAGGTACCGCTAGTCTAGTGAAGGAA
TGGGGGGAGCAGGCCCTTGGCCTTAGGGGGACCCTTTAGCGGGGGGACCCCTTTGGCCTT
GGCCTTAGGGGGACCCTTTAGCGAGGGGACCCCTTTGGCCTTAGTAAGGGGGGTCTCTTT
AGCAGGGGACCCCTTTGGCTTGCTCTTGGGGGGGACTCCTTTCGGGGGGACCTCCTTGCC
CTTGGGGGACCCCTTAACTGGGGGCCTCCTTGCCCTTGGGGGACCCCTTAACTGGGGGCC
TCCTTGCCCTTGGGGGACTCCTTTCGGGGGGGCCTCCTTGCCCTTGGGGGACTCCTTTCG
GGGGGGCCTCCTTGCCCTTGGGGGACCCCTTAACTGGGGACCTCCTTAGGCTGGGGGGAC
CCCTTAACTGGGGACCTCCTTGGGCTTGGGGGACCCCTTAACTGGGGGCCTCCTTGGGCT
TGGCCTTGGAGGGACCCTTTAGCGGGGGTACCTCCTTGACCCCTCCTTCATAGGCAACAC
TATCAAATTGCTGGAACACCTTAAAGCTTCCTCCTACTACCCACACGCTGAAAGGCGTAA
AACTGGCAGGAACCCCGTCCCCCCCCCCTCTTTTGCGGGAGGGGGGGAGGGTGGGGATCC
TGCTAGGTGCGGAACCAGGGCTTAATGGTCTTGGGCATAGTTATAACGGGGGAAGATGAG
CTGCCTGGGGAGTAGCGAAACCAGGTGGTGAAATAGGCTATCAGCAGCCAAGCCCGTACC
AGGGGCTAAAGCCTTTAGGGGCTTTAGACCCTCAGGGTGCAGTCCACAGACCGAATGGTA
GTGGGTGCGCGTAAGCGTGCTTAAGATATGGTCGATTTCCCCAGTGAAAGCTGGGGGCCA
AGAGTAAAGGAATTGACGGAAGGGCAC-ACAAAGAGTTGACACCAGGAGACTGGGGTCTA
CCCTTAACAGGGGGGGGAGGCTCAGGGGGAATCCTGAGCCCCCTCCGAGACCCCCCCCTA
GCTAGGCGTTTTTTCATTAAAATGCCTAGCGACACCATCAAATTGCAGACTACCCCTAAA
GCTCTCGAGTACCAAGCGGCGCTTGAAAAGGCACCGTGGCATTCTGCGAGGATGAGGTAA
TAAGCTCGAGAGATAGCACAATGGGATGTCCGCAGCCAAGCCCGTACAGGTGGAGGGGTT
AGTAAGGCTAAAGCATCGAGGGAGGGGGTTTGCGCCCCCCTCCTTCCCTGCTTGGCTTGA
ATACCTCACCCCCAGGGTGCAGTTCAGAGGCTAAACGGTGGTGGGTGGGTGCCCCCTGGC
TAACGGGGGGGACCTGCTTAAGATATAGCCCAACCAAATCCCGGTCTCACGCAAGTGAGG
CTTGGTCCTCGGTGAAAGCCGACG------------------------------------
------------------------------------------------------------
------------------------------------------------------------
------------------------------------------------------------
------------------------------------------------------------
------------------------------------------------------------
------------------------------------------------------------
------------------------------------------------------------
------------------------------------------------------------
------------------------------------------------------------
------------------------------------------------------------
------------------------------------------------------------
------------------------------------------------------------
------------------------------------------------------------
------------------------------------------------------------
-------------------------------------GGAACCTGCGGCTTAATAGCTAG
GCCGCAAAAGTCGACATAGAAGGCACAGTTTGAATCAGTTTGAATCAGTTTGAATCAGTT
TGAATCAGTTTGAATCAGTTTGAATCAGTTAGTAAACATATACAGTTGGTAATTGATTCA
AACTAAACTGTGTCCTTTTATTGTTTTATCGGCTAGTCGATCCCCCCAGCAAGGGTTGAG
TGGGGGGCGGCGAGACAACCTGGTACGGGGGAACTCTGGGCTTTGTTTGGGTCCAGACAA
TCCCGTGGCGAGCTGGCAGAGAGTAATCTCTGCTGAGCCGTCGTAACGCATGCAAAGGTG
TCGGGTACCCTAGGACGTAGCGGTTCTAGGGTGTCTTAAGGTACATGCTACTCCCACCCG
CGAGGGTGTCCCTGTTCTAGCTCTCAACCAGCGAAGGCAGGGAAGCTGTTGACGCCCAGA
CTAAATCCTGGGAAGAGGCTGGTACTATAGG-----------------------------
------------------------------------------------------------
------------------------------------------------------------
------------------------------------------------------------
------------------------------------------------------------
---TAATTTGACTCAACACGGGGAAACTTACCAGGTCCAGATACACGCATGAAGGACATG
CTGAAAGACTTTTCCCAATGATGTAAGTGGTGGTGCATGGTCGT----------------
------------------------------------------------------------
------------------------------------------------------------
------------------------------------------------------------
------------------------------------------------------------
------------------------------------------------------------
------------------------------------------------------------
------------------------------------------------------------
------------------------------------------------------------
------------------------------------------------------------
----------------------TCTTAGTTCGTGGAGTGATTTGTCTGGTCTATTCCGTT
AACGAGCGAGACCCCGACGTTCCTAGTAGGGGCAGCAGCCCGGCTTG-------------
-----------------------CCTGGCCCGCAAGGGCTGGG-----------------
----------------CTCG-CTAGCAG-CTGCCTCAAA---------------------
-----CAGTGCTTCTTAGACGTATCAAAGCCGATAAGGTTCTTGAAATGGGTTAATAACA
GGTTAATTTTGACTGGCCTGTAACAGTCAGTGGGAGGAGGAGGGGGTGTGTGTGGAGGAC
GATCCTGCTTGCAGGCTTGTCCCCTACGCTCCCCCCCACCACCACCTGCTGGCTAGTGGA
AGAGTGGTGCTGCTTAGGCTTGCTTAAGCGGTGCTGCTATTCTGCGACACCTTCAAATTG
CTAGGACACCCTGCTATCAATCGCCCTACAACCTTGAAGCTGAGAGGCATCTTGGCGTAA
TAGTGGAGCAGATTGCGGGCAACTTGCAGCCAAGCCCTGAATTGGACCTTGTCCTGATGG
GTGCAGTTCACAGACTAAACGGAGGTGGGGCTGTTTTAAGCTAAAAGGAGTAGGGGGATT
AGCGCCTACTTATGAGGCTAGTAACGGTCTTAAGATATAGTCGTTGGATGGGTTGGAGAG
G-----------------------------------------------------------
--------------------------------------------------CAGTCATGCC
CTTAGATGTTCTGGGCTGCACGCGCGTTACAATGGCATGCTAACAACGTGCCTA----AA
AGGGCGTTACCGCGACCTACGGGCC-GTGGTAACCCCTAGTCCCTGCTATGACTGGGATA
GATTATTGCAAATATTGGTCTCCAACGAGGAATTTTTAGTAGTCATCGGTCATCAACCTG
TGACGAATGAGTCCCTGCCCTTGCAAAGGGGCAAAAAGGAGCGTTTAAGAGACGCTTCTA
GTGGGCCCCCCCCTCCCTGTAATGGGGAGGGGGTCCTGCGACACTGTCAAATTGTTCGGG
AACACCCTAAAGCCTCCACTACCACCTGCGCGGTTAACAGCCGAAAAAATCAGGAGTAAT
GACCCCCTAACAGGGCGAGCTGCCTGCGCAGTACCTGGGGATAACGACCCTAAGGCATGG
TAATAACGTGGAAGGATGACTGACTCAGACAGGAGCTGAGTCGGGCTGAAATGGGTTACC
TGCAGCCAAGTCCGTTAAGGAACAAGGAGGGTTAGCGCCTGATCTGTTGCACGGATGCAG
TTCACAGACTAAACGTCAGTGGGTGGGGGTGATGCCCTGCTTAAGATATAGTCGGTCCTC
CCGGGAAACTGGGACCTATCCTAAGGAGGTGAGCTTAAGCCTATGCTTAACTGCATTGGC
TTAGCTTGCCTGGAGTTAATG---------------------------------------
------------------------------------------------------------
------------------------------------------------------------
------------------------------------------------------------
------------------------------------------------------------
-----------------------------TTGTACACACCGCCCGTCGCTGCTACCGATT
GGG-CTTTGCGGTTACGAGTTCAGAGACTATGGCTAT-TGTCTGCCTTCGGG-TAGGTAA
GAA--CCGTGGTT-GAAGTTCTAATTACCGC
>Lamproderma_columbinum_F2_Lc8_HQ687204
--CTAAAGACTAAGCCATGCATGCCTTCGAATAAGAAAAAGCAATTCTTTCTGAATCTGC
GAACGGCTCCGCAAACCAGTTGTAAACTATAGCAAG---CAA-GCTTGGGGGGAAGGCC-
-TTCG--GGCTAACCTCC-TGGGT------TAGATGGATAACCGTGGTAATTCTGTGGCT
AATACGTGACCGCAAAC--CTTGGGG--CCCG-GT----------------TGCG-----
------------GC-TGGGTACCCTGAG-GGACGTGTGATCG----AGGCCTGAGTTTTA
ACCG----------CCGGGAAA-GGGTGCACG-TCCAGACCGCTAT-CAAAAGGGA----
--------TCCGAACCTTCTTTCC-TTCG-GGAGGGTGGGGACTGG------------CC
CCGGCGGCTCTTGCTGTGTGCTTCTGACCTATCAACTAGATGGCAGCATAAGGGACATGC
TTTGGTTACAACGGGTACAGAGGATTAGGGTTCGATCCTGGAGAGTGGGCCTGAGAGATT
GCTCATACTTCTAAGGAAGGCAGCAGGCGCGCAACGTTCCCATTGGGCAA-TGCCCGAGG
GCGTTAGGGGACATATGAATGCCTGCCCATTGGGTGGGCAATTCAAATGGGTCTGTTCTA
AACAGGCTCTCGAGTAACAATTAGAGGACAAGTCTGGTTAACCAACCAGCAGCCAGGTCT
AAAAAAAGAGCAACAGCTAAGCTACTGTTTAAGCCCCCCATAAATGAGTAAAGAATGACC
ATCGTGATTCTTGTTGAATTGACCAATCGTGATTCTTGTTGACTAAAAGGGAGGGGGTAA
ATAAAGGAATTGACCAATCGTGATTCTTGTTGACTAAAGGAAGGGTAAATAAAGGAATTG
ACCAATCGTGATTCTTGTTGACTAAAGGGAGGGGGTAATCGACCAATCGTGATTCTTGTT
ATAGAAAAGGGGTAAAGCTTAGCCTTGCCCTCCCTAATAGGCAAACAAGCCAGGATAAGC
TCTGGCTTTACAGTTGTAAATTGCGGGGAAGACCAGACATGGGAACAGCACCGCGGCTGT
AGGGTGACCTACAGTGCAGCAGGCAGTCTAACAGCTGCTGGATGGTAATAGCCTGTCTCC
TTACAGAGGGGTAGCAAGTCCTGCTACCCTGCCCTAAACGGCGACTCACGCTGGTTAATC
TGCAGCCAAGCCTTCTCGTCAGACATTGACTCCTAAACGAGAGGAAGGTTCAGAGACTAT
AATCGACTGGGGGTTGACCCTTCCCTTAGGGGGAGGCGACGCCCTTAAGGCATAGTCCAC
TCCTCCCAGCAATGGGACTACATGAAGTATAGGGGGGTAGCTCCCCTTAGAGGCAGTGTA
GGTCTGATTCTCTCTTAACCAGCCATGCTTTTTAACCAAAAACCAGTCCAGTTAAAGCAG
TCAAACCAGTTAAAAGCAGTCAATCCAGTCAAACCAGTTAAAAGCAGGCAGGAAGGGGGG
GAAGACGATGGTATCGAGG-----------------------------------------
-----------------------GCCAGCACCCGCGAACCTTATAAGGCTCCGTGGGGAT
AGTGCAGGTCTAATCGGCCTGTGCTAGTGGGTCTCTGCTCAACCGCCTACGTGCGAGCAG
AGGGGCCTGCGACACTGTCAAATTGCGGGGAAGTCCTAAAGCCAAGCGCTACCAACCATG
TCCCGAAAGAGACTTGGGGCCCAGACTAACTACTTGGGGTGGTAATAACGTGCTCGGATG
AAGCGGCTTAGCTCCTAAGCGTTCTTAGCCTCCTCCGCCATAGGGGGGCTTAAGCGTCGA
TAAAGGGCCGGGTCGTGGATAATGGATCACCAGCAGCCAAGCCCTTAACCAGGTTCTATC
AGGGGAAGAAGGCCCTCTCTCTCTCGAGGGGGGGGGTAAAAGCCTTTTTTTAAACCTGAA
TGGGTGCAATTCAAAAACTAAACGGGAGTGGGTAGGGGAACCTCCTCCTCTTTTTTTTTT
AAGCCTCCTTGGCTCCCCCCTTTAGGGGGGAGGGACAGGTAAGCCAAAAAAAAAAACGGG
AGGAAGGGGTAAGCCTGCTTAAGATGTAGTCCAACCCCCTGCTAACGGCGGGGCTAGCCT
GATAATGGGGGATGCACGCTCCCTGAAACCAGGTTAGGTCGCCTGGCCAGCGATGGAAGT
GTTCATCCG---------------------------------------------------
------------------------------------------------------------
------------------------------------------------------------
-------------------GTAATTCCAGCTCTAATAGCATACGTTAAAGTTGTTGCGGT
TAAAACGCTCGTAGTCGGCTACAGACCATCAGAAGCCA-GAACAGGGATCTCGGG-TCCG
CTGCCTT--------TC------------GGGGTGCGCCGGGTGACCAGCGATGGTGGGC
GGTGGTCAAGTGTGCCCCCGACTGTATC----TTCG------------------------
--GATTCACAGGGTTGGACCTGCACTGGG---------------------------CTT-
GC-------------------------CCTGCGGTAGGACCGGCTC-GGTTAGGGCTGCC
ACTTACCATGATAAAACTGGGGTGATTAAAGCAGGTCAAT-CGACC-TTATACAGATCAG
CATGGAAT-AAAACAA-----GCCAAACAGCAATTC---TCACCT--GCAGTGCTAAGCT
-GGC-----------AGTAGCAAAAGGGG-TGTTCGAGGGTGACCGAATTGCCTGGGGAG
TGGTGAAATACGTTGATCCAGGCAAGTCGACCAAAGGCGTAGGCAGTCATCAAGGGCACG
CCCGTTGATCAAGAGCGAAAGTTAAGGGTTCGAAGACGATATGCATACAAAAAAAGTAAG
TCACAAACATTAACAGAAGGTATCTGGTCGTTAAGAGTGAAGTCCTGAGAAAGGACTTGC
TAGTCATTAGCTATAGCGAGAACGGCTAGTGGCGACACTATCAAATTGCTGGGACATCCT
AAAGGCTTCCTCTACTAACCACACGCCGAAAGGCGCAAAAACCAAGCGGGACCCTCTTCG
GGGGGCACTGCCTGTGTGCGGAAACCAGGCTTAATAGCCCTTGGGCACAGTAATAACGGG
GGGAGATGATATGCTTGGGGAGAGGGAAATGATTAAACCCTCCTCCTCGGGTAGTGAAAT
GGATTATCTGCAGCCAAGACCGTATGGGGGGGTAAGCCTTTAGCGGGGCCTAAGATTCTT
AGGGTGCAGTTCACAGACTAAACGGTAGTGGGTGAGAGAGACCGCTTCTCTCTCTTAGCC
CCTAAGTGGGAATTGGGGTGTAGCGGTGGACCTTGCTTAAGATATAGTCGATGATGGGG-
-------------------------------------------------CAGATACCGTC
GTAGTCTTAACTATAAATGATACTAGCTAGAGATGGGGTAATGTCCATCTCGACTCTTCC
TGGATCTTA-GAGAAATCA-GAGTCTTTGAGTTCTGGGGGGAGTATGGTCGCAAGGCTGA
AACT--------------------------------------------------------
------------------------------------------------------------
------------------------------------------------------------
------------------------------------------------------------
------------------------------------------------------------
------------------------------------------------------------
------------------------------------------------------------
------------------------------------------------------------
------------------------------------------------------------
------------------------------------------------------------
------------------------------------------------------------
------------------------------------------------------------
------------------------------------------------------------
------------------------------------------------------------
------------------------------------------------------------
----TAAAGGAATTGACGGAAGGGCAC-ACAAAGAGT-----------------------
------------------------------------------------------------
------------------------------------------------------------
------------------------------------------------------------
------------------------------------------------------------
------------------------------------------------------------
------------------------------------------------------------
------------------------------------------------------------
------------------------------------------------------------
------------------------------------------------------------
------------------------------------------------------------
------------------------------------------------------------
------------------------------------------------------------
------------------------------------------------------------
------------------------------------------------------------
------------------------------------------------------------
------------------------------------------------------------
------------------------------------------------------------
------------------------------------------------------------
------------------------------------------------------------
------------------------------------------------------------
------------------------------------------------------------
------------------------------------------------------------
-------------------------------------GGAACCTGCGGCTTAATTTATTA
GGCCGCAAAAGTCTTAGCAGGGGGGAGCCCACACACAGCCCTCCCTGCGAATGGCTAGTC
GACCCTCCATGTAAGGCTAAGAGGGGGGCGGCGAGACAACCTGGTACGGGGAAGGCCATG
GCTCCCTTAGGAGGGGGGGCTGTGGTTAACCCCGTGGCGAGTCTGCATTGGGTAACCTTT
GTAAGACCGTCGTAACGCGCGGTAAGGTGTCGGGGGGCTTGGGCTTGCCTAAGTTCCCTT
AAGGTACGTGCTACTCCCCCCGTAAGGGTGTCTGGTACTGGAGCTCTTAGCCAGTAAAGG
TACCAGAGGCTTAATACCTGCAGGCTTAAAAAACCTGTAGCTAGGCTGGTATGTGACTGA
TAGG--------------------------------------------------------
------------------------------------------------------------
------------------------------------------------------------
------------------------------------------------------------
------------------------------------------------------------
------------------------------------------------------------
---TAATTTGACTCAACACGGGAAAACTCACCAGGTCCGGATACACGGATGAAGAACAAG
CTGAAAGACTTTTTCCAATGATGTAAGTGGTGGTGCATGGTCGT----------------
------------------------------------------------------------
------------------------------------------------------------
------------------------------------------------------------
------------------------------------------------------------
------------------------------------------------------------
------------------------------------------------------------
------------------------------------------------------------
------------------------------------------------------------
------------------------------------------------------------
----------------------TCTTAGTTCGTGGAGTGATTTGTCTGGTCTATTCCGTT
AACGAGCGAGACCCCGACGTTCCTAATAGGGGCAGCAGCCCGGCTTG-------------
-----------------------CCTGGCCCGCAAGGGCTGAG-----------------
----------------CTCG-CTAGCAG-CTGCCTCAAA---------------------
-----CAATGCTTCTTAGACGTATCCAAGCCGATAAGGTTCTTGAAATGGGTTAATAACA
GGTCAAACTATTGACTGGCCTGTAAGAGTCAAGGAGGGGGGCTTAGCCTCCCAACTTGGC
TAGTGGAACGGGTGGTGCTGTCCTAGCTAGGCAGTGCTGCTGGTCTGCGACACCTTCAAA
TTGCGAGGACACCCTGCTATCAATCTGCCCTACAACCTTGAGGCTGAAAGGTATCTTGGC
GTAATAACGGTCAGATTGGGGGCAACTTGCAGCCAAGCCCGTATGAGAGGCTAAGCCTTC
AGTAAGGCCTAAGCTTCTTAGGGTGCAGTTCACAGACTAAACGGAGGTGGGGCTAATGCG
GTGAAGGGGGGCTTAGGCTTAGGCTTAGGCTTAGGCTTAGGCTTAGGCTTAGGCTTAGGC
TTAGGCTTAGGCTTAGGCTTAGGCTTAGGCTTAGGCTTAGGCTTAGGCTTAGGCTTAGGC
TTAGGCTTAGGCTTAGGCTTAGGCTTAGGCTTAGGCTTAGGCTTAGGCTTAGTTGCCCTC
CCTTGCTTTTAGTCTTAAGATGTAGTCGAGTAAAACAAATCGGGTAAAAGCAGTCATGCC
CTTAGATGTTCTGGGCCGCACGCGCGTTACAATGGCATGTTAAAAGCGTGCCTA----AA
AGGGCGTTTCCGCGGCCTATAGGCT-GTGGTAACCCCTAATCCCTGCCTTGACTGGGATA
GATTATTGCAAATATTGGTCTCCAACGAGGAATTTTTAGTAGTCATCGGTCATTAACCTG
TGACGAATGAGTCCCTGCCCTGTGTACAAAGGCGCCTAACCGGGTGCCTCTGTACAGGGG
GCTAACAGGCATCCCGCAAGGGTTAGCCTAGTCCGGCTAGCTGATTTATCGGCTAGCTAA
TCCTGAATCGACGGGTTTGGCCCTCTTTATCCTCTTAGCCGGGGAAAAAAGGGGGGCGGG
CGACACCATCAAACTGACGGGGAATCCCTTAGAGCTTAACCTACCAACCATGCGCCTAAA
GGCGGAAAAATGCTGGACGCTATCACCGCCTAACAGGGGGGAGTCGCAGCCATGGGGCCA
AGGCTAATTACCTTGGGTACGGTAAAAAAGGGTAAGATTGGGTTACCTGCAGCCAAGTCC
TCTAGTCCCCCCTCTGCTTCCCTTGAGTAAGGAAGCGGGGGAGACTGTGGATGCAGTTCA
CAGGCTAAACGGTGGTGGGTGGGGGTTAAGCCTTAGCCGGCTTAGCCTCTGCTTAAGATA
TAGTCGGATCCCCCTTTGAAAGGAGGGGGGAAGGGTTAAAATCG----------------
------------------------------------------------------------
------------------------------------------------------------
------------------------------------------------------------
------------------------------------------------------------
-----------------------------TTGTACACACCGCCCGTCGCTGCTACCGATT
GGG-CTTTGCGGTTACGAGTTCGGAGACTGTGGCTAT-TGTCTGCCTTCGGG-TAGGTAA
GAA--CTGCGGTT-GAAGTCCTAATTACCGC
>Comatricha_nigricapillitia_3_AY643824
------AGATTAAGCCATGCATGTCTTCGAATATGAGGAAGCAATTCTCTCTGAATCTGC
GAACGGCTCCGCAAACCAGTTGTAAACCGAAGCAAG---CAT-GTCC---GGCT-GACCC
-CTCGAGGGT---AAGCGA-GGATAA----TATATGGATAACCGTGGTAATTCTGAGGCT
AATACATGACAAAGATC--CCAGGCTG-TCGGGGC-------CCCCTGGTCTTCGGACTG
GGGG-AT-----ACCTCGG-TGGCC-GG-GGACGCGCGAGCTA---AGGCTTGGCAAA-A
--------------TCGGGAAG-GAACGCGCG-TTCGGACCACCTT--ACAAGGGT----
-------GCCTCGTGTGGCAGGGC-TTCGGGCCTAGTCCGTGGGGT------------GC
CTGGTGGCTCTCGCGACGTGCTTCTGACCTATCAACTAGATGGCAGCCTAAAGGACATGC
AATGGTAACAACGGGTACAGAGGATCAGGGTTCGATCCTGGAGAGTGGGCCTGAGAGATT
GCTCATACTTCTAAGGAAGGCAGCAGGCGCGCAACGTTCCCCTTGGACAA-TGTCCGAGG
GCGTTAGGGGAAATATGGATGGCTGCCCTCGTGGTGGCCAATTCAAATGGGTTTGTCGTA
AACAGGCTCTCGAGTAACAATTAGAGGACAAGTCTGGTGGGAAAAAAAAAGGAGACGATC
GTCCTTACTACGTAAGGAACTCCAACCACGCCAGATGTCAGGCACAAACAAACAAACAAC
GGCAAAAAAACGAGGGTAGTTTGTGTCTGGCAGAAAGTCGATATGAGAACGACT-GTACA
CTTGTAAATTGCGGGGAACGCTGAGTCTGATGAGGTGGGTACCGCGGCCGTCTAGGGGAA
TAACTAACCCTTAATGGTGCAGCAGGTGGCATAACGGCCACTGGATGGTAAAAACCCCCG
CTTCAGAATAAGGGCATGCCTAGTCCACATGCATTTCCACCTCTGACATGAAAGGAGGGG
TTTACGGAAACCTACGCTTAGCCAATCCGCAGCCAAGCTCGGCTACTCCCCTGTGGGAAT
GCGGGGAAGGTTCAGAGACTATAATCAGGTGGGGGGGTTTTTCTGGCACTAGAGAATCTC
TTAAGGTATAGTCCACTCCCCCCCAGCGATGGGGCCAGCCAAGGTAGGAGGCTTCTCCCC
TCTGAGGTAGGCTGGATACGAAGATCCCAGGACCGAAATGCCTGGAGGAGTATGGTTCTA
TAG---------------------------------------------------------
------------------------------------------------------------
------------------------------------------------------------
------------------------------------------------------------
------------------------------------------------------------
-----------------------GCCAGCACCCGCG------------------------
------------------------------------------------------------
------------------------------------------------------------
------------------------------------------------------------
------------------------------------------------------------
------------------------------------------------------------
------------------------------------------------------------
------------------------------------------------------------
------------------------------------------------------------
------------------------------------------------------------
------------------------------------------------------------
------------------------------------------------------------
------------------------------------------------------------
------------------------------------------------------------
-------------------GTAATTCCAGCTCTAATAGCATACGTTAAAGTTGTTGCAGT
TAAAACGCTCGTAGTCGGCTATAGGCTTTCTGAGCCTCTTGCTGTGGTGCCTGGG-TCTG
-TGCCCCTC------TCG-----------GGGGTGCGCCGGGTGCCTGGTGGGGGC-AAC
GTTAGCTAAGCGTGTCCGTGTTCGTTCTTTTGGCCGCT----------TGCGGCTGAT--
-CGATT-ACAGGGC-GTGCCAATCC-TTTGTCGGGTTTC--TGGTTAGTACTTGC-CTCG
TGCCGGGGAACGCTGG--GTTCCATGCATCGGGG-----CGTGCCT-GGGACCGGATGCC
ATTGGTCGTGATTAAACTGGGGTGCTTAAGGCAGGCCGTT-CGGTC-TTGTACAGCACAG
CACGACATTAAGCATA-----GCTGG-CTGG--TTC---CCAAGC--GGA---CTGG-CT
-GGCTT--TCTTTTGT-CAGCAAAAGGGG-TGTTCGGGGGTGACCGAATTGCCGGGCGAG
TGGTGAAATACGTTGACCCTGGCAAGTCGACCAAAGGCGAAAGCAGTCATCAAGGGCACA
CCCATTGATCAAGAGCGAAAGTTAAGGGTTCGAAAACGAT--------------------
------------------------------------------------------------
------------------------------------------------------------
------------------------------------------------------------
------------------------------------------------------------
------------------------------------------------------------
------------------------------------------------------------
------------------------------------------------------------
------------------------------------------------------------
-------------------------------------------------CAGATACCGTT
GTAGTCTTAACTATAAATGATACTGGCCAGGGATAGGGCAATGTCCATCTCGACTCCCCC
TGAACTTTA-GGGAAACCA-AAGCCTTTGAGTTCTGGGGGGAGTATGGTCGCAAGGCTGA
AACT--------------------------------------------------------
------------------------------------------------------------
------------------------------------------------------------
------------------------------------------------------------
------------------------------------------------------------
------------------------------------------------------------
------------------------------------------------------------
------------------------------------------------------------
------------------------------------------------------------
------------------------------------------------------------
------------------------------------------------------------
------------------------------------------------------------
------------------------------------------------------------
------------------------------------------------------------
------------------------------------------------------------
----TAAAGGAATTGACGGAAGGGCAC-ACAAAGAGT-----------------------
------------------------------------------------------------
------------------------------------------------------------
------------------------------------------------------------
------------------------------------------------------------
------------------------------------------------------------
------------------------------------------------------------
------------------------------------------------------------
------------------------------------------------------------
------------------------------------------------------------
------------------------------------------------------------
------------------------------------------------------------
------------------------------------------------------------
------------------------------------------------------------
------------------------------------------------------------
------------------------------------------------------------
------------------------------------------------------------
------------------------------------------------------------
------------------------------------------------------------
------------------------------------------------------------
------------------------------------------------------------
------------------------------------------------------------
------------------------------------------------------------
-------------------------------------GGAACCTGCGGCT----------
------------------------------------------------------------
------------------------------------------------------------
------------------------------------------------------------
------------------------------------------------------------
------------------------------------------------------------
------------------------------------------------------------
------------------------------------------------------------
------------------------------------------------------------
------------------------------------------------------------
------------------------------------------------------------
------------------------------------------------------------
------------------------------------------------------------
---TAATTTGACTCAACACGGGGAAACTCACCAGGTCAAGATACGCGAATGAAAGACAAG
CTGAGAGACTTTTCTCAATGACGTAAGTGGTGGTGCATGGCCGT----------------
------------------------------------------------------------
------------------------------------------------------------
------------------------------------------------------------
------------------------------------------------------------
------------------------------------------------------------
------------------------------------------------------------
------------------------------------------------------------
------------------------------------------------------------
------------------------------------------------------------
----------------------TCTTAGTTCGTGGAGTGGTTTGTCTGGTCTATTCCGAT
AACGAGCGAGACCCCAACGGTTTAAATAGGGGTGGTGGCCAGGCTT-TGACATCAC----
---------GCTGTCTTGGGGGGTGCC-GCTTC--GGCGG-TG--TTTCCTGGGGTGGC-
------------TGGTCTTGGCTAGCTG-CCGCTTCCTGTGCTCC-GCTAAAAAGC--GG
GCACAACATTCTTCTTAGACGGATCAGGGCCAAAAAGGTCCTTGAAATGGGTTAATAACA
GGT---------------------------------------------------------
------------------------------------------------------------
------------------------------------------------------------
------------------------------------------------------------
------------------------------------------------------------
------------------------------------------------------------
------------------------------------------------------------
------------------------------------------------------------
--------------------------------------------------CAGTCATGCC
CTTAGATGTTCTGGGCCGCACGCGCGTTACAATGGCAGGGAAAACAAGTGTTCATT--GC
AGAGCTTCTCCGGGCCCTAACGGGT-CTGGTAATCAATAAGCCCTGCCTCGACTGGGATA
GTCTCTTGCAATTATGGGTCTTAAACGAGGAATTTTTAGTAGGCGCAGGTCATCAGCCTG
CGCCGAATGCGTCCCTGCCCT---------------------------------------
------------------------------------------------------------
------------------------------------------------------------
------------------------------------------------------------
------------------------------------------------------------
------------------------------------------------------------
------------------------------------------------------------
------------------------------------------------------------
------------------------------------------------------------
------------------------------------------------------------
------------------------------------------------------------
------------------------------------------------------------
------------------------------------------------------------
-----------------------------TTGTACACACCGCCCGTCGCTGCTACCGATT
GGG-TTTGACGGTTACGTGTTCGGAGGTCGCGTCGCACTGCCCCGCAAGGG---GG-TGG
AGC--ACGTGGCT-GAAGTTCCAATTACCGC
>Comatricha_nigricapillitia_2_DQ903686
TCCTAAGGATTAAGCCATGCATGTCTTCGAATATGAGGAAGCAATTCTCTCTGAATCTGC
GAACGGCTCCGCAAACCAGTTGTAAACAAAAGCAAG---CAT-GTCCGTTGGTG-GGTCC
TCTCGGGGGCC--CATCGG-AGAT------TATATGGATACCCGTGGTAATTCTGAGGCT
AATACATGACAATGTTC--CT-GGCTA-TTGGGGCGGCGCCA--CCTGGTCTTCGGATTG
GG---GAG-GCTGCTCCGG-TGGTC-GG-GGACGCGCGAAGGG---TAGCTTGGCACA-A
--------------TCGGGAAA-GAACGCGCG-TTCGGACCATCAT-TTCAAGGGT----
---GTCTGGCGGAACTGGGGGCCC-TCCG-GGGCCCTCGGGGATGCTGGGC-------GC
CTGGTGGCTCTTGCGATGTGCTTCTGACCTATCAACTAGACGGCAGCGTAACGGACATGC
TATGGTAACAACGGGTACAGAGGATCAGGGTTTGATCCTGGAGAGTGGGCCTGAGAGATT
GCTCATACTTCTAAGGAAGGCAGCAGGCGCGCAACGTTCCCCATGGACAA-TGTCCGAGG
GCGCTAGGGGAAATATGGATGGCTGCCCTCGTGGTGGCCAATCCAAATGGGTTTGTCGTA
AACAGGCTCTCGAGTAACAATTAGAGGACAAGTCTGGT----------------------
------------------------------------------------------------
------------------------------------------------------------
------------------------------------------------------------
------------------------------------------------------------
------------------------------------------------------------
------------------------------------------------------------
------------------------------------------------------------
------------------------------------------------------------
------------------------------------------------------------
------------------------------------------------------------
------------------------------------------------------------
------------------------------------------------------------
------------------------------------------------------------
------------------------------------------------------------
-----------------------GCCAGCACCCGCG------------------------
------------------------------------------------------------
------------------------------------------------------------
------------------------------------------------------------
------------------------------------------------------------
------------------------------------------------------------
------------------------------------------------------------
------------------------------------------------------------
------------------------------------------------------------
------------------------------------------------------------
------------------------------------------------------------
------------------------------------------------------------
------------------------------------------------------------
------------------------------------------------------------
-------------------GTAATTCCAGCTCTAATAGCATACGTTAAAGTTGTTGCAGT
TAAAACGCTCGTAGTCGGCCATAGGCGTTCTTAGCCTC-TGCTGCGGTGCCTGGG-TCTG
-TGCTCCCCT-----TCACGG--------GGGGTGCGCCGGGCGCTCGGTGGGGGC-GAT
GTTTGCCACGTGTGCCTGTGTCCGTTCT----TTTGCTGTGCCCTCACGGGTGCTGGCGA
TCGATT-ACAGGGCTTTCGCAGATGTCCCGTCGGGTTTTGGTGGTTAGTACCTGC-TTTA
CTGTGGGGAACGCTGCTGATTCCATGCGGGGCTAGGTCGTTTGCCT-GGGGCCAGGTGCC
ATTGGTCGTGATTAAACTGGGGTGCTCAATGCAGGCCTAA-CGGCT-ATGTACAGCACAG
CACGACATTAAGCGAG-----GTTGG-CTGG--CTC---CCAAGC--GGG---CCGG-CT
-GGCTTGTACTGAAGTTGGGCAAAAGGGG-TGTTCGTGGGTGACCGAACTGCCGGGCGAG
TGGTGAAATACGTTGACCCTGGCAAGTCGTCCAAATGCGAAAGCAGTCATCAAGGGCACA
CCCGTTGATCAAGAGCGAAAGTTAAGGGTTCGAAGACGAT--------------------
------------------------------------------------------------
------------------------------------------------------------
------------------------------------------------------------
------------------------------------------------------------
------------------------------------------------------------
------------------------------------------------------------
------------------------------------------------------------
------------------------------------------------------------
-------------------------------------------------CAGATACCGTC
GTAGTCTTAACTATAAATGATACTGGCCAGGGATAGGGCAATGTCCATCTCGACTCCCCC
CGGACCTTT-GGGAAACCA-AAGCTTATGAGTTCTGGGGGGAGTATGGTCGCAAGGCTGA
AACT--------------------------------------------------------
------------------------------------------------------------
------------------------------------------------------------
------------------------------------------------------------
------------------------------------------------------------
------------------------------------------------------------
------------------------------------------------------------
------------------------------------------------------------
------------------------------------------------------------
------------------------------------------------------------
------------------------------------------------------------
------------------------------------------------------------
------------------------------------------------------------
------------------------------------------------------------
------------------------------------------------------------
----TAAAGGAATTGACGGAAGGGCAC-ACAAAGAGT-----------------------
------------------------------------------------------------
------------------------------------------------------------
------------------------------------------------------------
------------------------------------------------------------
------------------------------------------------------------
------------------------------------------------------------
------------------------------------------------------------
------------------------------------------------------------
------------------------------------------------------------
------------------------------------------------------------
------------------------------------------------------------
------------------------------------------------------------
------------------------------------------------------------
------------------------------------------------------------
------------------------------------------------------------
------------------------------------------------------------
------------------------------------------------------------
------------------------------------------------------------
------------------------------------------------------------
------------------------------------------------------------
------------------------------------------------------------
------------------------------------------------------------
-------------------------------------GGAACCTGCGGCT----------
------------------------------------------------------------
------------------------------------------------------------
------------------------------------------------------------
------------------------------------------------------------
------------------------------------------------------------
------------------------------------------------------------
------------------------------------------------------------
------------------------------------------------------------
------------------------------------------------------------
------------------------------------------------------------
------------------------------------------------------------
------------------------------------------------------------
---TAATTTGACTCAACACGGGGAAACTCACCAGGTCAGGATACGCGGATGAAGGACAAG
CTGAGAGACTTTTCTCAATGACGTAAGTGGTGGTGCATGGCCGT----------------
------------------------------------------------------------
------------------------------------------------------------
------------------------------------------------------------
------------------------------------------------------------
------------------------------------------------------------
------------------------------------------------------------
------------------------------------------------------------
------------------------------------------------------------
------------------------------------------------------------
----------------------TCTTAGTTCGTGGAGTGGTTTGTCTGGTCTATTCCGAT
AACGAGCGAGACCCCAGCGTTCTAACTAGGGGTGGTGGCTATGCCTATGATATAAC----
---------GCCTGCTTGGGTGGAGCCTGCCTCACGGCGGGTGAAGCCTTTGAGTGGGC-
------------CGGTCTCGGTAAGCTG-CCGCTTCCTGGGCCTCGGCCGCAAGGCTGGG
GTGCAACATTCTTCTTAGACGGATCGGGGCCAAAAAGGTCCCTGAAATGGGTTAATAACA
GGT---------------------------------------------------------
------------------------------------------------------------
------------------------------------------------------------
------------------------------------------------------------
------------------------------------------------------------
------------------------------------------------------------
------------------------------------------------------------
------------------------------------------------------------
--------------------------------------------------CAGTCATGCC
CTTAGATGTTCTGGGCCGCACGCGCGTTACAATGGCAGGGAAAACAAGTGTTCGTTT-GC
AGAGCTCTTCCGGGCCCTAACGGGT-CCGGTAATCACTAGGCCCTGCCTCGACTGGGATA
GTCTCTTGCAATTATGGGTCTTAAACGAGGAATTTTTAGTAGGCGCGGGTCATCAGCCCG
CGCCGAATGCGTCCCTGCCCT---------------------------------------
------------------------------------------------------------
------------------------------------------------------------
------------------------------------------------------------
------------------------------------------------------------
------------------------------------------------------------
------------------------------------------------------------
------------------------------------------------------------
------------------------------------------------------------
------------------------------------------------------------
------------------------------------------------------------
------------------------------------------------------------
------------------------------------------------------------
-----------------------------TTGTACACACCGCCCGTCGCTGCTACCGATT
GGG-CCTGGCGGTTACGCGTTCAGAGGCTGCGGAGCGCCGTCCCTTAACAGGGGCT-GTG
CGC--CTGCGGCC-GAAGTTCTAATTACCGC
>Enerthenema_papillatum_AY643823
--------------------------------------------TTCTCTCTGAATCTGC
GAACGGCTCCGCAAACCAGTTGTAAACCAAAGCAAG---CAT-GTCCGTTGGCG-GGCCC
TTTCGGGGGCC--TGCCGGTGGAGAA----TATATGGATACCCGTGGTAATTCTGAGGCT
AATACATGACAATGTTC--CT-GGCTA-TCGGGGCGGCAGG---CCTGGTCTTCGGATCG
GG---CAG-GTTGTTCTGG-TGGCC-GG-GGACGCGCGAGGGTA--AAGCTTGGCACATA
--------------TCGGGAAG-GAACGCGCG-TTCGGACCACCATTTTCAAGGGT----
---GTCTGGCGGAACTGGGGGCCC-TCCG-GGGCTTTCGGGGATGCTGGGC-------GC
CTGGTGGCTCTTGCGATGTGCTTCTGACCTATCAACTAGACGGCAGCGTAACGGACATGC
TATGGTAACAACGGGTACAGAGGATCAGGGTTCGATCCTGGAGAGTGGGCCTGAGAGATT
GCTCATACTTCTAAGGAAGGCAGCAGGCGCGCAACGTTCCCCTTGGACAA-TGTCCGAGG
GCGCTAGGGGAAATATGGATGGCTGCCCTCGTGGTGGCTAATCCAAATGGGTTTGTCGTA
AACAGGCTCTCGAGTAACAATTAGAGGACAAGTCTGGT----------------------
------------------------------------------------------------
------------------------------------------------------------
------------------------------------------------------------
------------------------------------------------------------
------------------------------------------------------------
------------------------------------------------------------
------------------------------------------------------------
------------------------------------------------------------
------------------------------------------------------------
------------------------------------------------------------
------------------------------------------------------------
------------------------------------------------------------
------------------------------------------------------------
------------------------------------------------------------
-----------------------GCCAGCACCCGCG------------------------
------------------------------------------------------------
------------------------------------------------------------
------------------------------------------------------------
------------------------------------------------------------
------------------------------------------------------------
------------------------------------------------------------
------------------------------------------------------------
------------------------------------------------------------
------------------------------------------------------------
------------------------------------------------------------
------------------------------------------------------------
------------------------------------------------------------
------------------------------------------------------------
-------------------GTAATTCCAGCTCTAATAGCATACGTTAAAGTTGTTGCAGT
TAAAACGCTCGTAGTCGGCCATAGGCGTTCTTAGCTCT-CGCTGCGGTGCTCGGG-TCTG
-TGCCCCCTTA----TCGG----------GGGGCGCGCCGGGTGCTCGGTGGGGGT-GAC
GTTTGCCAAGCGTGTTCGCGTCCGTTCTTTTGCTTGCGCCCTCACGGGTGCCGGTGAT--
-TGATT-ACAGGGCTTTCGCAGTTGTCCCGTGGGGTTTTGGT-GCTAGTACTCGC-TTAA
CTGTGGGGAACG-CGCTGATTCCATGCGGGGCTAGGTCGTTAGCCT-GGGGCCGGATGCC
ATTGGTCGTGATTAAACTGGGGTGCTCAATGCAGGCCTAA-CGGCT-ATGTACAGCACAG
CACGACATTAAGCGAG-----GTTGG-CTGG--CCC---CCAAGC--GGG---CCGG-CT
-GGCTTGTACTGAAGTTGGGCAAAAGGGG-TGTTCGTGGGTGACCGAATTGCCGGGCGAG
TGGTGAAATACGTTGACCCTGGCAAGTCGTCCAAATGCGAAAGCAGTCATCAAGGGCACA
CCCATTGATCAAGAGCGAAAGTTAAGGGTTCGAAGACGAT--------------------
------------------------------------------------------------
------------------------------------------------------------
------------------------------------------------------------
------------------------------------------------------------
------------------------------------------------------------
------------------------------------------------------------
------------------------------------------------------------
------------------------------------------------------------
-------------------------------------------------CAGATACCGTC
GTAGTCTTAACTATAAATGATACTGGCCAGGGATAGGGCAATGTCCATCTCGACTCCCCC
CGGACCTTTTGGGAAACCA-AAGCTTCTGAGTTCTGGGGGGAGTATGGTCGCAAGGCTGA
AACT--------------------------------------------------------
------------------------------------------------------------
------------------------------------------------------------
------------------------------------------------------------
------------------------------------------------------------
------------------------------------------------------------
------------------------------------------------------------
------------------------------------------------------------
------------------------------------------------------------
------------------------------------------------------------
------------------------------------------------------------
------------------------------------------------------------
------------------------------------------------------------
------------------------------------------------------------
------------------------------------------------------------
----TAAAGGAATTGACGGAAGGGCAC-ACAAAGAGT-----------------------
------------------------------------------------------------
------------------------------------------------------------
------------------------------------------------------------
------------------------------------------------------------
------------------------------------------------------------
------------------------------------------------------------
------------------------------------------------------------
------------------------------------------------------------
------------------------------------------------------------
------------------------------------------------------------
------------------------------------------------------------
------------------------------------------------------------
------------------------------------------------------------
------------------------------------------------------------
------------------------------------------------------------
------------------------------------------------------------
------------------------------------------------------------
------------------------------------------------------------
------------------------------------------------------------
------------------------------------------------------------
------------------------------------------------------------
------------------------------------------------------------
-------------------------------------GGAACCTGCGGCT----------
------------------------------------------------------------
------------------------------------------------------------
------------------------------------------------------------
------------------------------------------------------------
------------------------------------------------------------
------------------------------------------------------------
------------------------------------------------------------
------------------------------------------------------------
------------------------------------------------------------
------------------------------------------------------------
------------------------------------------------------------
------------------------------------------------------------
---TAATTTGACTCAACACGGGGAAACTCACCAGGTCAGGATACGCGGATGAAGGACAAG
CTGAGAGACTTTTCTCAATGACGTAAGTGGTGGTGCATGGCCGT----------------
------------------------------------------------------------
------------------------------------------------------------
------------------------------------------------------------
------------------------------------------------------------
------------------------------------------------------------
------------------------------------------------------------
------------------------------------------------------------
------------------------------------------------------------
------------------------------------------------------------
----------------------TCTTAGTTCGTGGAGTGGTTTGTCTGGTCTATTCCGAT
AACGAGCGAGACCCCAGCGTTCTAACTAGGGGTGGTGGCTATGCCTATGATATAAC----
---------GCCTGCTTGGGTGGAGCCTGCCTCACGGCGGGTGACGCCTTCGAGTGGGC-
------------CGGTCTCGGTAAGCTG-CCGCTTCCTGGGCCCTGGCCGCAAGGTCGGG
GTGCAACATTCTTCTTAGACGGATCAGGGCCAAAAAGGTCCTTGAAATGGGTTAATAACA
GGT---------------------------------------------------------
------------------------------------------------------------
------------------------------------------------------------
------------------------------------------------------------
------------------------------------------------------------
------------------------------------------------------------
------------------------------------------------------------
------------------------------------------------------------
--------------------------------------------------CAGTCATGCC
CTTAGATGTTCTGGGCCGCACGCGCGTTACAATGGCAGGGAAAACAAGTGTTCATTTTGC
AGAGCTCTTCCGGGCCCTAACGGGT-CCGGTAATCACTAGGCCCTGCCTCGACTGGGATA
GTCTCTTGCAATTCTGGGTCTTAAACGAGGAATTTTTAGTAGGCGCGGGTCATCAGCCCG
CGCCGAATGCGTCCCTGCCCT---------------------------------------
------------------------------------------------------------
------------------------------------------------------------
------------------------------------------------------------
------------------------------------------------------------
------------------------------------------------------------
------------------------------------------------------------
------------------------------------------------------------
------------------------------------------------------------
------------------------------------------------------------
------------------------------------------------------------
------------------------------------------------------------
------------------------------------------------------------
-----------------------------TTGTACACACCGCCCGTCGCTGCTACCGATT
GGGGCCTGGCGGTTACGCGTTCGGAGGCTGCGGAGCGCCGTCCCTTA-------------
-------------------------------
>Comatricha_sinuatocolumellata_DQ903684
TCCTAAAGACTAAGCCATGCATGTCTTCGAATAAGAGGT-GCAATTCTCTCTGAATCTGC
GAACGGCTCCGAAAAACAGTTGTAAGATCTAGCAGG---TCCCGGCCGACACCA-GGCCC
CTCACGGGGTCGAGGACGGCCACCTTTA--TATATGGATAACCGTGGTAATTCTGAGGCT
AATACACGATCAAC-ACTTTCTGCTGC--TTGGGCC---------------TTCA-----
-----TT-----GGCCTGG-GCGGTGGGGGGCTGTGCACCACA---AGGCTAGGTTAA--
--------------TCCGGAAA-GAATGCACGCGCCAGACCGCTGC-AGACGGG------
------------GGTGTTGTGGCC-TCAC-GGCCGCTTCGCC----------------CC
CCGGTGGCGCCTGGACATCGCTTCTGACCTATCAATTAGACGGCAGCTTATGGGACATGC
TATGGTGGCAACGGGTACAGAGGATAAGGGTTTGATCCTGGAGAGTGGGCCTGAGAGATT
GCTCATACTTCTAAGGAAGGCAGCAGGCGCGCAACGTTCCCCTTGGCCAA-TGGCCGAGG
GCGTTAGGGGACATATGAATGGCTGCCTTAACGGTGGCCAATTCAAATGGGTCTGTTGTA
AATAGGCTCTCGAGTAACAATTAGAGGACAAGTCTGGT----------------------
------------------------------------------------------------
------------------------------------------------------------
------------------------------------------------------------
------------------------------------------------------------
------------------------------------------------------------
------------------------------------------------------------
------------------------------------------------------------
------------------------------------------------------------
------------------------------------------------------------
------------------------------------------------------------
------------------------------------------------------------
------------------------------------------------------------
------------------------------------------------------------
------------------------------------------------------------
-----------------------GCCAGCACCCGCG------------------------
------------------------------------------------------------
------------------------------------------------------------
------------------------------------------------------------
------------------------------------------------------------
------------------------------------------------------------
------------------------------------------------------------
------------------------------------------------------------
------------------------------------------------------------
------------------------------------------------------------
------------------------------------------------------------
------------------------------------------------------------
------------------------------------------------------------
------------------------------------------------------------
-------------------GTAATTCCAGCTCTAATAGCATACGTTAAAGTTGTTGCGGT
TAAAACGCTCGTAGTCGGGATAAGGTTACCAGAAGCTA-GCGCTGGGAAGCTGGG-TCTG
-TGCCCC--------TCGC----------GGGGCGCGCCAGAAGACTGGCAAAGGTGGGC
GGTGGCCAAGCGTGTCTGGTGGTGTGCGGTC-CTCGTGGC--------------------
-CGATT-ACAAGGATTGGCCTGGC---------------------------------TTC
G-------------------------------GCTGGGTCAGCCCTGACTGCTGGGTGCC
GATTGCCGTGATTAAACTGGCGTGCTCAAGGCAAGTCGAA-AGGCTGCTGCACAGCTCAG
CACGGCAT-AAGCATA-----GCTGGCCCTTACCCT---CCAAGC--GGGG--CTGGGCT
-GGC---------GAATACGCTGAAAGGGATGTTCGGGGGTGACCGAATTGCCGGGCGAG
TGGTGAAATACGTTGACCCTGGCAAGTCGACCAAAAGCGAAAGCAGTCATCAAGGGCATG
CCCGTTGATCAAGAGCGAAAGTTAAGGGTTCGAAGACGAT--------------------
------------------------------------------------------------
------------------------------------------------------------
------------------------------------------------------------
------------------------------------------------------------
------------------------------------------------------------
------------------------------------------------------------
------------------------------------------------------------
------------------------------------------------------------
-------------------------------------------------CAGATACCGTC
GTAGTCTTAACTATAAATGATACTGGCCAGGGATAGGGCAATGTCCATCTCGACTCCCCC
CGGATCTTT-AGGAAACTA-AAGCCTATGAGTTCTGGGGGGAGTATGGTCGCAAGGCTGA
AACT--------------------------------------------------------
------------------------------------------------------------
------------------------------------------------------------
------------------------------------------------------------
------------------------------------------------------------
------------------------------------------------------------
------------------------------------------------------------
------------------------------------------------------------
------------------------------------------------------------
------------------------------------------------------------
------------------------------------------------------------
------------------------------------------------------------
------------------------------------------------------------
------------------------------------------------------------
------------------------------------------------------------
----TAAAGGAATTGACGGAAGGGCAC-ACAAAGAGT-----------------------
------------------------------------------------------------
------------------------------------------------------------
------------------------------------------------------------
------------------------------------------------------------
------------------------------------------------------------
------------------------------------------------------------
------------------------------------------------------------
------------------------------------------------------------
------------------------------------------------------------
------------------------------------------------------------
------------------------------------------------------------
------------------------------------------------------------
------------------------------------------------------------
------------------------------------------------------------
------------------------------------------------------------
------------------------------------------------------------
------------------------------------------------------------
------------------------------------------------------------
------------------------------------------------------------
------------------------------------------------------------
------------------------------------------------------------
------------------------------------------------------------
-------------------------------------GGAACCTGCGGCT----------
------------------------------------------------------------
------------------------------------------------------------
------------------------------------------------------------
------------------------------------------------------------
------------------------------------------------------------
------------------------------------------------------------
------------------------------------------------------------
------------------------------------------------------------
------------------------------------------------------------
------------------------------------------------------------
------------------------------------------------------------
------------------------------------------------------------
---TAATTTGACTCAACACGGGAAAACTCACCAGGTCAGGATACACGGATGAAGGACAAG
CTGATAGCCTTTTCTCAATGATGTAAGTGGTGGTGCATGGTCGT----------------
------------------------------------------------------------
------------------------------------------------------------
------------------------------------------------------------
------------------------------------------------------------
------------------------------------------------------------
------------------------------------------------------------
------------------------------------------------------------
------------------------------------------------------------
------------------------------------------------------------
----------------------TCTTAGTTCGTGGAGTGGTTTGTCTGGTCTATTCCGAT
AACGAGCGAGACCCCAACGTTCTAACTAGGGGTGGCAGCCCGGCTTG-------------
---------------------GTGTAGCCCCGCAAGGGGCCGTGC---------------
----------------CTCG-CTAGCAG-CCGCTTTGCGT--------------------
----AGCAATCTTCTTAGACGGATCAGGGCCGATAAGGTCCTTGAAATGGGTTAATAACA
GGT---------------------------------------------------------
------------------------------------------------------------
------------------------------------------------------------
------------------------------------------------------------
------------------------------------------------------------
------------------------------------------------------------
------------------------------------------------------------
------------------------------------------------------------
--------------------------------------------------CAGTCATGCC
CTTAGATGTTCTGGGCCGCACGCGCGTTACAATGGTACGCAAAACAAGTGTTCATT--AT
AGAGTCTTCCCAGGGCCGACAGGGC-TTGGTAAACCCTAAGGCCTACCCCGACTGGGATA
GACTATTGCAATTATTGGTCTTTAACGAGGAATTTTTAGTAGTCATGGGTCATTACCCCG
TGGCGAATGAGTCCCTGCCCT---------------------------------------
------------------------------------------------------------
------------------------------------------------------------
------------------------------------------------------------
------------------------------------------------------------
------------------------------------------------------------
------------------------------------------------------------
------------------------------------------------------------
------------------------------------------------------------
------------------------------------------------------------
------------------------------------------------------------
------------------------------------------------------------
------------------------------------------------------------
-----------------------------TTGTACACACCGCCCGTCGCTGCTACCGATT
GGG-TTTTGCGGTTACGAGTTCAGAGGCTGGGGTAGC-TGC-TGCCTTAAC--TGG-CGG
TGGTAGCTTTGGCTGAAGTTCGAATTACCGC
>Macbrideola_oblonga_DQ903682
TCCTAAAGATTAAGCCATGCATGTCTTCGAATAAGAGGAAGCAATTCTCTCTGAATCTGC
GAACGGCTCCGCAAACCAGTTGTAAACCATAGCAGGGTACCCTGGGCGTCTGCTGCT---
-TCAC-----GGCGGTGGGCGCCCATACATTATATGGATAACCGTGGTAATTCTGAGGCT
AATACATGACAAACACA--CCCGTGTC--CCGG------------------CCTA-----
----AAAAA-----CTGG--GGCGCGGG-GAATGTGCGCGACTAAGCTACGTTTGGCTAA
GGCGACCCTGGCGAGCATGAAT-GAGCGCACG-TTCAGACCACCGA-TTTGCGTGGG---
-TGTCGTCCTGCGTCCTGTCCTGG-GCAA-CCGGGGTGGGGCAACGGGCGGCG-----TC
CTGGTGGCCCCTGCAACGGGCTTCTGACCTATCAACTAGACGGCAGCGTAAGGGACATGC
TATGGTGACAACGGGTACAGAGGATTAGGGTTCGATCCTGGAGAGTGGGCCTGAGAGATT
GCTCATACTTCTAAGGAAGGCAGCAGGCGCGCAACGTTCCCCTTGGGCAT-CGCTCGAGG
GCGTTAGGGGAAATATGAATGGCTGCCTCTAAGGTGGCCAATTCAAATGGGTTTGTTGTA
AACAGGCTCTCGAGTAACAATTAGAGGACAAGTCTGGTAGGTGGCTCT------------
----------------------------TGCCAGATGTCGACGGTGCGGTTCCGTTGGCA
GAAAGCCGGGATAAGCTCCGGCTGTACACTTGTAAATTGCGGGAAACACTGGGTAATGTG
TGCGTACGACAGCCAGGGCGACCCTGGTGCGCTTTAGGTGCCGTACATCGCACACCGGAT
AGTAGCGGGGGATCGTCCCCCCGTTCGTTAGTCGCCGCTGAGGCCCCCCTTCACGGGGGT
TGTTCGGGCGCAGCCACTCCAGTCAATCCGCAGCCCAAGCCTCTCGGCCCGAGACATTGC
TTCATAGACGGTTGAGAGGAAGGTTCAGAGACTATAATCAGGTGGGCGAAAGCTTAAGGG
ATAGTCCATTCCCCCCAGCGATGGGGCCACAGGAAGTATGGGTCGGGGTAGCTCCCTTCC
AGAGGCACTGTGGGTCTAGACACCGGGATTAAATCCCCGGCTGAGGATGGTAGCATAAAG
------------------------------------------------------------
------------------------------------------------------------
------------------------------------------------------------
------------------------------------------------------------
------------------------------------------------------------
------------------------------------------------------------
-----------------------GCCAGCACCCGCG------------------------
------------------------------------------------------------
------------------------------------------------------------
------------------------------------------------------------
------------------------------------------------------------
------------------------------------------------------------
------------------------------------------------------------
------------------------------------------------------------
------------------------------------------------------------
------------------------------------------------------------
------------------------------------------------------------
------------------------------------------------------------
------------------------------------------------------------
------------------------------------------------------------
-------------------GTAATTCCAGCTCTAATAGCATACGTTAAAGTTGTTGCGGT
TAAAACGCTCGTAGTCGGCCTCAGACCACCAGAAGCCT-GCCTTGGACCCCTGGG-TCTG
-TGCCTTCCCTCCCTTCACGGGGAGGCTGAGGGCGCGCTGGGGGATTAGGGCGGGTGGGC
GGCGGTCAATCGTGCTCACAATGGCGTTCCTTCCCTTCCGGGGGTC--------------
-GGATT-ACAGGGCCTCCCACGCCCCGCGTGCCTAGCACCCAGGC------------TTC
G--------GCTTGGGATGGCGTGCGCGACACGGGGATCAAGGCCC-GGCCGTGGGCACC
ATTTACCATGATCAAACCGGCGTGATCAAAGCAGGCCGTTACGGTCCCTGCACGGCATAG
CATGGCAT-AAGGCGC-----GCTTCTTCCG-TTCTAAGCC-TGG--CTGGG-CGGGAGG
-GGT----------GAGCCGCGAAAGGGG-TGTTCGGGGGCAGCCGAATTGCCGGGCGAG
TGGTGAAATACGTTGACCCTAGCAAGTCGACCGAAAGCGAAAGCAGCTGTCAAGGGCACA
CCCGTTGATCAAGAGCGAAAGTTAAGGGTTCGAAGACGAT--------------------
------------------------------------------------------------
------------------------------------------------------------
------------------------------------------------------------
------------------------------------------------------------
------------------------------------------------------------
------------------------------------------------------------
------------------------------------------------------------
------------------------------------------------------------
-------------------------------------------------CAGATACCGTC
GTAGTCTTAACTATAAATGATACTGGCCAGGGATAGGGCAATGTCCATCTCGACTCCCCC
CGGACCTTACGGGAAACTCTAAGCCTATGAGTTCTGGGGGGAGTATGGTCGCAAGGCTGA
AACT--------------------------------------------------------
------------------------------------------------------------
------------------------------------------------------------
------------------------------------------------------------
------------------------------------------------------------
------------------------------------------------------------
------------------------------------------------------------
------------------------------------------------------------
------------------------------------------------------------
------------------------------------------------------------
------------------------------------------------------------
------------------------------------------------------------
------------------------------------------------------------
------------------------------------------------------------
------------------------------------------------------------
----TAAAGGAATTGACGGAAAGGCAC-ACAAAGAGT-----------------------
------------------------------------------------------------
------------------------------------------------------------
------------------------------------------------------------
------------------------------------------------------------
------------------------------------------------------------
------------------------------------------------------------
------------------------------------------------------------
------------------------------------------------------------
------------------------------------------------------------
------------------------------------------------------------
------------------------------------------------------------
------------------------------------------------------------
------------------------------------------------------------
------------------------------------------------------------
------------------------------------------------------------
------------------------------------------------------------
------------------------------------------------------------
------------------------------------------------------------
------------------------------------------------------------
------------------------------------------------------------
------------------------------------------------------------
------------------------------------------------------------
-------------------------------------GGAACCTGCGGCTTACAACTGGG
CCGCAAGAGTACGAGGCAGGCTAAAAACGGATGATATGCGGCGGGTAACTATGACTAAAA
TGCATCCCCCCCCTCGGAAATGCTTGACTAATGTAACCGGGGGGCGCGCGGACAAAACGT
GGGCTAGCTAAGGGGCCCCCGGGTAACTATGACTAAAATGCATCCCCCCCCTCGAAAATG
CTTGACTAATGTAACCGGGGGGTGCGCGGAAAAAACGTGGGCTAGCTAAGGGGCCCCGGG
TAACTATGACTAAAATGCATCCCCCCCTCGGAAATGCTTGACTAATGTAACCGGGGGGTG
GGCGGAAAAAACGTGGGCTAGCTAAGGGGCCCCCCGGGTAACTATGACTACTATCATTCT
AAGGCTGGTGTCGTGCTAGTCGATCCCCCCGTAGGAAAGGCTGAGTAGGGGGACGGCGAG
ACAACCTGGTACGGTGGAGGCCATAACAGGGGCATGGCGACGCTGCCTTCGGGTGGCCGA
GTGTCCTTGAAGGGGTCAATACCGTGGCGAGTTGCTAGTGGGTGACTGCTAGTAGCCGTC
GTAACGCGCGGAAAGGTGTCGGGTGACTCTAGCGGGGCTCTTCTGACCTGCTAGAGCCGC
CTTAAGGTACGTGCTACTCCCCCCGTAAGGGTGCGTGCATACTGGAGCCCTCAGCCGGCA
AAGGTATTGGCATGGGCTAGATCTCAGGAGGAAATGCCTGAGGGAGGCTGGTACTTCGAT
AGGTAATTTGACTCAACACGGGAAAACTCACCGGGTCCGGATACATGCATGAAAGACAAG
CTGACAGACTTTTCTCAATTATGTAAGTGGTGGTGCATGGCCGT----------------
------------------------------------------------------------
------------------------------------------------------------
------------------------------------------------------------
------------------------------------------------------------
------------------------------------------------------------
------------------------------------------------------------
------------------------------------------------------------
------------------------------------------------------------
------------------------------------------------------------
----------------------TCTTAGTTCGTGGAGTGGTTTGTCTGGTCTATTCCGAT
AACGAGCGAGACCCCAGCGTTCTAACTAGGGGCCGCAGCCCGGCTTGGA-----------
-----------------------CCTGCCCTTCACGGGGTGGG-----------------
--------------ACCTTG-CTAGCAG-CGGCTTCGCAGAAACGGATTTTTTGT-----
----GATTAGCTTCTTAGACGGATCAGGGCCGATAAGGTCTTTGAAATGGGTTAATAACA
GGT---------------------------------------------------------
------------------------------------------------------------
------------------------------------------------------------
------------------------------------------------------------
------------------------------------------------------------
------------------------------------------------------------
------------------------------------------------------------
------------------------------------------------------------
--------------------------------------------------CAGTCATGCC
CTTAGATGTTCCGGGCCGCACGCGCGTTACAATGGGAGGCAAAATGAGTTCTCGTT--TC
GTAGCTTCCCCGTGTCCGACAGGAC-ACGGTAAACCCTAAGTTCTCCCTTGACTGGGCTA
GACTCTTGCAATTATTGGTCTTCAACGAGGAATTTTTAGTAGTCGTGGGTCATTAACCCG
CGACGAATGCGTCCCTGCCTT---------------------------------------
------------------------------------------------------------
------------------------------------------------------------
------------------------------------------------------------
------------------------------------------------------------
------------------------------------------------------------
------------------------------------------------------------
------------------------------------------------------------
------------------------------------------------------------
------------------------------------------------------------
------------------------------------------------------------
------------------------------------------------------------
------------------------------------------------------------
-----------------------------TTGTACACACCGCCCGTCGCTGCTACCGATT
GGG-TACAGCGGTTACGCGTTCGGAGGCCGGGTTGAC-AGC-GCCTTTCGGGGTG--TGG
GAT--GCCCGGCC-GAAGTTCTAATTGCCGT
>Amaurochaete_comata_AY842031
TCCTAAAGATTAAGCCATGCATGTCTAAGACAATGAGGAAGCAATTCTCTCTGAATCTGC
GAACGGCTCTGCAAACCAGTTGTAAACCTAAGCAAG---TCC-GCCCTCGGCTCGATTCC
CTCACGGGA--TAGGACCGGGGGCT-----TATATGGATAACCGTGGTAATTCTGAGGCT
AATACATGACATAACGCACCTCTCCGC-TTAGGGC----------------TCCG-----
------------GTTCCGG-GCGGCAAG-GGACGCGCGATTAC---TGGCTTGATATT-A
--------------TCGTGAAA-GAACGCGCG-TTCAGACCACCGC-ACAAAGG------
-------------------CGAGG-ACCTTCCGAG------------------------C
CTGGTGGCGCTTGCATCGTGCTTCTGACCTATCCACTAGACGGCAGCGTAACGGACATGC
TATGGTAACAACGAGTACAGAGGATAAGGGTTCGATCCTGGAGAGTGGGCCTGAGAGATT
GCTTATACTTCTAAGGAAGGCAGCAGGCGCGCAACGTTCCCCTTGGTCAA-TGACTGAGG
GCATTAGGGGACATATGAATGGCTGCCTTTAAGGTGGCCAATTCAAATGGGTTTGTCGTA
AACAGGCTCTCGAGTAACAATTAGAGGACAAGACTGGT----------------------
------------------------------------------------------------
------------------------------------------------------------
------------------------------------------------------------
------------------------------------------------------------
------------------------------------------------------------
------------------------------------------------------------
------------------------------------------------------------
------------------------------------------------------------
------------------------------------------------------------
------------------------------------------------------------
------------------------------------------------------------
------------------------------------------------------------
------------------------------------------------------------
------------------------------------------------------------
-----------------------GCCAGCACCCGCG------------------------
------------------------------------------------------------
------------------------------------------------------------
------------------------------------------------------------
------------------------------------------------------------
------------------------------------------------------------
------------------------------------------------------------
------------------------------------------------------------
------------------------------------------------------------
------------------------------------------------------------
------------------------------------------------------------
------------------------------------------------------------
------------------------------------------------------------
------------------------------------------------------------
-------------------GTAAGTCCAGCTCTAATAGCATACGTTAAAGTTGTTGCGGT
TAAAACGCTCGTAGTCGGCAGCAGGCCATCAGAAGCCG-GCGCCGGGATCCCGGG-TCTG
-TGCCCC--------TCGT----------CGGGCGCGCCGGGTGACTGGCAATGGCGGGC
GGTGGCCAGCCGCGCCCATTGGCGTGCTTCCCTCCGGGGT--------------------
-CGCTT-ACAGGGCTTCCGCTTTCCCT------------------------------CTC
G----------------------------GGGGGAAGCGGTCGCCT-GGCCGTGGGCGCC
ATTTACCGTGATTAAACTGGCGTGATCAAGGCAGGCCGTT-CGGCCCCTGCACAGCTCAG
CACGGGAT-AAAGCGA-----GCCGGTGCC--CCTT---TCAAGC--GGGG---GGCGCT
CGGT----------TAGCAGCAAAAGGGG-TGTTCGAGGGTGACCGAATTGCCGGGCGAG
TGGTGAAATACGTTGACCCTGGCAAGTCGACCTAAGGCGAAAGCAGTCATCAAGGGCACG
CCCATTGATCAAGAGCGAAAGTTAAGGGTTCGAAGACGAT--------------------
------------------------------------------------------------
------------------------------------------------------------
------------------------------------------------------------
------------------------------------------------------------
------------------------------------------------------------
------------------------------------------------------------
------------------------------------------------------------
------------------------------------------------------------
-------------------------------------------------CAGATACCGTC
GTAGTCTTAACTATAAATGATACTGGCTAGAGATAGGGCAATGTCCATCTCGACTCCCCC
TGGATCTTA-GGGAAACCA-AAGCCTTTGAGTTCTGGGGGGAGTATGGTCGCAAGGCTGA
AACT--------------------------------------------------------
------------------------------------------------------------
------------------------------------------------------------
------------------------------------------------------------
------------------------------------------------------------
------------------------------------------------------------
------------------------------------------------------------
------------------------------------------------------------
------------------------------------------------------------
------------------------------------------------------------
------------------------------------------------------------
------------------------------------------------------------
------------------------------------------------------------
------------------------------------------------------------
------------------------------------------------------------
----TAAAGGAATTGACGGAAGGGCAC-ACAAAGAGT-----------------------
------------------------------------------------------------
------------------------------------------------------------
------------------------------------------------------------
------------------------------------------------------------
------------------------------------------------------------
------------------------------------------------------------
------------------------------------------------------------
------------------------------------------------------------
------------------------------------------------------------
------------------------------------------------------------
------------------------------------------------------------
------------------------------------------------------------
------------------------------------------------------------
------------------------------------------------------------
------------------------------------------------------------
------------------------------------------------------------
------------------------------------------------------------
------------------------------------------------------------
------------------------------------------------------------
------------------------------------------------------------
------------------------------------------------------------
------------------------------------------------------------
-------------------------------------GGAACCTGCGGCT----------
------------------------------------------------------------
------------------------------------------------------------
------------------------------------------------------------
------------------------------------------------------------
------------------------------------------------------------
------------------------------------------------------------
------------------------------------------------------------
------------------------------------------------------------
------------------------------------------------------------
------------------------------------------------------------
------------------------------------------------------------
------------------------------------------------------------
---TAATTTGACTCAACACGGGAAAACTCACCAGGTCAAGATACACGTATGAAAGACAAG
CTGATAGACTTTTCTCAATGATGTAAGTGGTGGTGCATGGTCGT----------------
------------------------------------------------------------
------------------------------------------------------------
------------------------------------------------------------
------------------------------------------------------------
------------------------------------------------------------
------------------------------------------------------------
------------------------------------------------------------
------------------------------------------------------------
------------------------------------------------------------
----------------------TCTTAGTTCGTGGGGTGGCCTGTCTGGTCTATTCCGAT
AACGAGCGAGACCCCAACGCTCTAACTAGGGGCGGCAGCCCGGCTTGGCACCC-------
-----------------------CCCGCCCCTCACGGGGCGGG-----------------
-------------CGCCTCG-CTAGCAG-CCGCCTCGCGA--------------------
----AGCAAGCTTCTTAGACGGATCGAGGCCGAAAAGGTCTCTGAAATGGGTTAATAACA
GGT---------------------------------------------------------
------------------------------------------------------------
------------------------------------------------------------
------------------------------------------------------------
------------------------------------------------------------
------------------------------------------------------------
------------------------------------------------------------
------------------------------------------------------------
--------------------------------------------------CAGTCATGCC
CTTAGATGTTCTGGGCCGCACGCGCGTTACAATGGCACGCAAAACAAGTGTTCATTT-AT
CGAGTCTTCCCATGGCCTACAGTTC-GTGGTAAACCGTAAGGCCTGCCTTGACTGGGATA
GACTATTGCAATTATTGGTCTTCAACGAGGAATTTTTAGTAGTCGCGCGTCATTAGCGCG
CGACGAATGCGTCCCTGCCCT---------------------------------------
------------------------------------------------------------
------------------------------------------------------------
------------------------------------------------------------
------------------------------------------------------------
------------------------------------------------------------
------------------------------------------------------------
------------------------------------------------------------
------------------------------------------------------------
------------------------------------------------------------
------------------------------------------------------------
------------------------------------------------------------
------------------------------------------------------------
-----------------------------TTGTACACACCGCCCGTCGCTGCTACCGATT
GGG-TTTTGCGGTTACGCGTTCGGAGGCCGGGACAAC-CGCCGCCCTCAAG--CGG-CGG
-------------------------------
>Comatricha_nigra_DQ903683
TCCTAAAGATTAAGCCATGCATGCCTTCGAATAAGAGGAAGCAATTCTCTCTGAATCTGC
GAACGGCTCCGCAAACCAGTTGTAAACAGAGGCAAG---TCCCGCTCTTGATT--GGCCC
TTTCGGGGGCT---GGTCCTGGGCATT---TATATGGATACCCGTGGTAATTCTGAGGCT
AATACATGACAATAATAC-CCTGCCGT-CGGTC-----TG--CCGGTGCCCCTCGGGGTG
CCGG-ATGT-----GATTG-GTGGCGGG-GGACGCGCGACATA---TGGCTGGGTAGC--
--------------TCGGGAAA-GAACGCGCG-TTCGGACCACCGC-TTGCGGGCCTTGC
---------GTAGGAAGGGTGCGG-CTTG-CCGTGCTTGGACTTGC---------TTGGC
CTGGTGGCTCTTGCTGCGTGCTTCTGACCTATCAACTAGATGGCAGCATAAGGGACATGC
CATGGTGACAACGGGTACAGAGGATCAGGGTTCGATCCTGGAGAGTGGGCCTGAGAGATT
GCTCATACTTCTAAGGAAGGCAGCAGGCGCGCAACGTTCCCAATGGACAA-CGTCTGAGG
GCGTTAGGGGACATATGAATGGCTGCACTAGTTGTGGCCAATTCAAATGGGTTTGTCGTA
AACAGACTCTCGAGTAACAATTAGAGGACAAGTCTGGT----------------------
------------------------------------------------------------
------------------------------------------------------------
------------------------------------------------------------
------------------------------------------------------------
------------------------------------------------------------
------------------------------------------------------------
------------------------------------------------------------
------------------------------------------------------------
------------------------------------------------------------
------------------------------------------------------------
------------------------------------------------------------
------------------------------------------------------------
------------------------------------------------------------
------------------------------------------------------------
-----------------------GCCAGCACCCGCG------------------------
------------------------------------------------------------
------------------------------------------------------------
------------------------------------------------------------
------------------------------------------------------------
------------------------------------------------------------
------------------------------------------------------------
------------------------------------------------------------
------------------------------------------------------------
------------------------------------------------------------
------------------------------------------------------------
------------------------------------------------------------
------------------------------------------------------------
------------------------------------------------------------
-------------------GTAATTCCAGCTCTAATAGCATACGTTAAAGTTGTTGCAGT
TAAAACGCTCGTAGTCGGCTTCAGGCCGCCAGAATCTG-GCGTCGAGTGCACGGG-TCTG
-TGTTCC--------TCCG----------GGAACGCGCCGGGCGCGAGGCAAAGGTGGAC
GGCGGTCAATAGTGCTCGTCCGCGTGCCCCT-CTCGGGG---------------------
-GGCTT-ACAGGGCCGTTGAACGTTCTTGGGTGACGCCTGGC---------------TTC
G---------------GCTGGGCTAGTCCTTGGGCTAAGGCGGTCT-GGCGGCGGGTGCC
ATTTGCCATGATTAAACTGGGGTGATTAAAGCAGGCCATT-CGGCCATTGAACAGATCAG
CATGGCAT-AAGCATAGGTTTGCCCATTC----------CCATGGCC--------GGGGG
-GGC---AGGCCGACTGCTGCAAAAGGAG-TGTTCGGGGGTGACCGAATTGCCGGGCGAG
TGGTGAAATACGTTGACCCTGGCAAGTCGACCAAAAGCGAAGGCAGTCATCAAGGGCACA
TCCATTGATCAAGAGCGAAAGTTAAGGGTTCGAAAACGAT--------------------
------------------------------------------------------------
------------------------------------------------------------
------------------------------------------------------------
------------------------------------------------------------
------------------------------------------------------------
------------------------------------------------------------
------------------------------------------------------------
------------------------------------------------------------
-------------------------------------------------CAGATACCGTT
GTAGTCTTAACTATAAATGATACTGGCCAGGGATAGGGCAGTGTCCATCTCGACTCCCTC
CGGACTTTA-GGGAAACCA-AAGCCTTTGAGTTCTGGGGGGAGTATGGTCGCAAGGCTGA
AACT--------------------------------------------------------
------------------------------------------------------------
------------------------------------------------------------
------------------------------------------------------------
------------------------------------------------------------
------------------------------------------------------------
------------------------------------------------------------
------------------------------------------------------------
------------------------------------------------------------
------------------------------------------------------------
------------------------------------------------------------
------------------------------------------------------------
------------------------------------------------------------
------------------------------------------------------------
------------------------------------------------------------
----TAAAGGAATTGACGGAAGGGCAC-ACAAAGAGT-----------------------
------------------------------------------------------------
------------------------------------------------------------
------------------------------------------------------------
------------------------------------------------------------
------------------------------------------------------------
------------------------------------------------------------
------------------------------------------------------------
------------------------------------------------------------
------------------------------------------------------------
------------------------------------------------------------
------------------------------------------------------------
------------------------------------------------------------
------------------------------------------------------------
------------------------------------------------------------
------------------------------------------------------------
------------------------------------------------------------
------------------------------------------------------------
------------------------------------------------------------
------------------------------------------------------------
------------------------------------------------------------
------------------------------------------------------------
------------------------------------------------------------
-------------------------------------GGAACCTGCGGCT----------
------------------------------------------------------------
------------------------------------------------------------
------------------------------------------------------------
------------------------------------------------------------
------------------------------------------------------------
------------------------------------------------------------
------------------------------------------------------------
------------------------------------------------------------
------------------------------------------------------------
------------------------------------------------------------
------------------------------------------------------------
------------------------------------------------------------
---TAATTTGACTCAACACGGGGAAACTTACCAGGTCAAGATACACGGATGAAGGACAAG
CTGATAGACTTTTCCCAATGATGTAAGTGGTGGTGCATGGCCGT----------------
------------------------------------------------------------
------------------------------------------------------------
------------------------------------------------------------
------------------------------------------------------------
------------------------------------------------------------
------------------------------------------------------------
------------------------------------------------------------
------------------------------------------------------------
------------------------------------------------------------
----------------------TCTTAGTGCGTGGAGTGGTTTGTCTGGTCTATTCCGAT
AACGCGCGAGACCCCGACGCTTTAAGTAGGTGCGGTAGCCCGGTTTGGCGAACTACTAGT
GGTCTAGTA--------------GCCCCGG-TTCG-CCGGGGC----------------G
AACGGCGTGCTAGCGCCTTG-CCAGCAG-CCGCCCTGCGCAAG-----------------
----CAATTTCTTCTTAGACGGATCGAGGCCGACAAGGTCTCTGAAATGGGTTAATAACA
GGT---------------------------------------------------------
------------------------------------------------------------
------------------------------------------------------------
------------------------------------------------------------
------------------------------------------------------------
------------------------------------------------------------
------------------------------------------------------------
------------------------------------------------------------
--------------------------------------------------CAGTCATGCC
CTTAGATGTTCTGGGCCGCACGCGCGTTACAATGGCATGCAAAACGAGTGTTCGTT--AC
-GAGCTTTCCCAGGGCCGACAGGGT-CTGGCAAACCCTAAGGCATGCCTCGACTGGGCTA
GACTCTTGCAATTATGGGTCTTAAACGAGGAATTTTTAGTATTCGCGGGTCATCAACCCG
CGGGTAATGCGTCCCTGCCCTGATAGGGCGTGGTGCGGGGCGGGAAGGGGGGCTGGTCGG
AGCCTTCCCTCCGTCTCCAACCCACGTCCAGGGGCGGACAGGCGGGTCCCTTTGTCGCAG
GGGCTCGTCGCTAGTTCAGACCGAAGCGGGCCTCGTGGCCGGTCACGCATAGTCATCATT
TCGTACATGCATTCGGAGAGGCTTACGTGCGTCATCATTTCGTACACGTATGAGAGGGAC
TTGCGTAGTTGTACACGCATATATGGGGAGGCGAGCAACATTGTTCAACAGCAGGAACGC
TCTGAGCGTCCCTAGGCAACTACCCGTGCGCTTACTGGAGCGAACAAAGGCCGGCTCACC
CACTTCGGTGGGGAAATGCGGCGCCCTGCTTCGGCGGGGCGTGCGTTGCCAGGCTTCTCG
GGCGAGTAACATGGCTTTTGGGATAATCGAGGAGAGTAATCTGCGGCCAATGTCTAACCG
CAGCGGAAACCGGGTCGCATCTAAGGCTACCCTCGTCGAGAGACGAGGAGTGCAGTGCAC
ATTTGCGGCGGCGGTCCACTGCGCACGGACGGCAGTACACAGACTAGATGGGAGTGGGCG
GGGGGCGGCCCTGCGGGCGAACCTGCTTAAGGAATAGTCGGTCCATGGCAAGGACCGCCC
GTGACGACGGGCACCACTGGGACGCGCAAGGCGCGGCCGCGCGCTGACCACGCGCGGCCA
ATCGCGTCGCCAGGGGGTTGTCGAGCCCGGCGAGGGACTTCGACCCCTGTGGCATGCGAG
AGCGAGATGGATGGGGAGCGAGGCAGACGTTGTACACACCGCCCGTCGCTGCTACCGATT
GGG-TTTTACGGTTACGCGTTCGGAGGTCGAGTTGAC-CGC-CACCTTCGGG-TGG-TGG
GAC--GCCCGGCC-AAAGTTCGAAT-ACC--
>Stemonitis_flavogenita_AF239229
TCCTAAAGATTAAGCCATGCATGCCTAAGACTATGAGGAAGCAATTCTCTCTGAATCTGC
GAACGGCTCCGCAAACCAGTTGTAAACCATAGCAGCGT-TCC-GCCCGGCTTCA------
-GCAA--------TGGGGCCGGGCAT----TATATGGATAACCGTGGTAATTCTGAGGCT
AATACATGACACACTAA--CCCGTCGG-GCTGGGG----------------GCAA-----
------------CCTCGGC-TTGGTGGG-GGACGTGCGATAAACACCGGCTACAATTAAA
AATA----------CCGCGAAAAGGACGCACG-TTCAGACCGCCAT-CCAAACGGGGGAA
-------------------GGGGC-TTCG-GCTTC-------------------GGAACC
CGGGCGGCCCCTGCAACGGGCTTCTGACCTATCAACTAGACGGCAGCGTAAGGGACATGC
TATGGTAACAACGGGTACAGAGGATTAAGGTTCNATTCTGGAGAATGGGCCTGAAAAATT
GCTCATACTTCTAAGGAAAGCAACAAGCGCGCAACGTTCCCCTTGGGCAA-AACTCCAAG
GCGTTATGGGAAATATGAATGCTTGCCTTTACGGTGGGCAATTCAAATGGGTTTGTCGTA
AACAGGCTCTCGAGTAACAATTAGAGGACAAGTCTGGT----------------------
------------------------------------------------------------
------------------------------------------------------------
------------------------------------------------------------
------------------------------------------------------------
------------------------------------------------------------
------------------------------------------------------------
------------------------------------------------------------
------------------------------------------------------------
------------------------------------------------------------
------------------------------------------------------------
------------------------------------------------------------
------------------------------------------------------------
------------------------------------------------------------
------------------------------------------------------------
-----------------------GCCAGCACCCGCG------------------------
------------------------------------------------------------
------------------------------------------------------------
------------------------------------------------------------
------------------------------------------------------------
------------------------------------------------------------
------------------------------------------------------------
------------------------------------------------------------
------------------------------------------------------------
------------------------------------------------------------
------------------------------------------------------------
------------------------------------------------------------
------------------------------------------------------------
------------------------------------------------------------
-------------------GTAATTCCAGCTCTAATAGCATACGTTAAAGTTGTTGCGGT
TAAAACGCTCGTAGTCGGCTTCAGACCATCAGAAGCCT-GGCTCGGGGTCTCGGG-TCTG
-TGCCTC--------GCAA----------GGGGTGCGCCTTGGTCTTGGGCCGGGTGGGC
GGCGGTCAATCGTGCCCAGTGGCGTGTCGCGGCTTGCCGT--------------------
-GGCTT-ACAGGGCCTCCGGGATCAAAACCCGGCTTCC-------------------GCA
A-----------------------GGGGGTCGGGTCCCGTTGGTCT-GGCTCTGGGTACC
AATTACCATGATTAAACCGGAGTGATCAAAGCAAACCGCCGCGGTTACTGCACGGATTAG
CATGGCAT-AAGGATGC----GTCGGGTTGG--TCT---CGTAGC--GGG---CCTCCTC
-GGC---------AATTCCGCGAAAGGGG-TGTTCGGGGGCAGCCGAATTGCCGGGCTAG
TGGTGAAATACGTTGACCCTGGCAAGTCGACCGAAAGCGAAAGCAGCTGTCAAGGGCACA
CCCGTTGATCAAGAGCGAAAGTTAAGGGTTCGAAGACGAT--------------------
------------------------------------------------------------
------------------------------------------------------------
------------------------------------------------------------
------------------------------------------------------------
------------------------------------------------------------
------------------------------------------------------------
------------------------------------------------------------
------------------------------------------------------------
-------------------------------------------------CAGATACCGTC
GTAGTCTTAACTATAAATGATACTGGCCAGGGATAGGGCAATGTCCATCTCGACTCCCCC
CGGACTTTT-GGGAAACCA-AAGCCTATGAGTTCTGGGGGGAGTATGGTCGCAAGGCTGA
AACT--------------------------------------------------------
------------------------------------------------------------
------------------------------------------------------------
------------------------------------------------------------
------------------------------------------------------------
------------------------------------------------------------
------------------------------------------------------------
------------------------------------------------------------
------------------------------------------------------------
------------------------------------------------------------
------------------------------------------------------------
------------------------------------------------------------
------------------------------------------------------------
------------------------------------------------------------
------------------------------------------------------------
----TAAAGGAATTGACGGAAGGGCAC-ACAAAGAGT-----------------------
------------------------------------------------------------
------------------------------------------------------------
------------------------------------------------------------
------------------------------------------------------------
------------------------------------------------------------
------------------------------------------------------------
------------------------------------------------------------
------------------------------------------------------------
------------------------------------------------------------
------------------------------------------------------------
------------------------------------------------------------
------------------------------------------------------------
------------------------------------------------------------
------------------------------------------------------------
------------------------------------------------------------
------------------------------------------------------------
------------------------------------------------------------
------------------------------------------------------------
------------------------------------------------------------
------------------------------------------------------------
------------------------------------------------------------
------------------------------------------------------------
-------------------------------------GGAACCTGCGGCT----------
------------------------------------------------------------
------------------------------------------------------------
------------------------------------------------------------
------------------------------------------------------------
------------------------------------------------------------
------------------------------------------------------------
------------------------------------------------------------
------------------------------------------------------------
------------------------------------------------------------
------------------------------------------------------------
------------------------------------------------------------
------------------------------------------------------------
---TAATTTGACTCAACACGGGAAAACTCACCGGGTCCAGATACATGGATGAAAGACAAG
CTGATAGACTTTTCTCAATTATGTAAGTGGTGGTGCATGGCCGT----------------
------------------------------------------------------------
------------------------------------------------------------
------------------------------------------------------------
------------------------------------------------------------
------------------------------------------------------------
------------------------------------------------------------
------------------------------------------------------------
------------------------------------------------------------
------------------------------------------------------------
----------------------TCTTAGTTCGTGGAGTGGTTTGTCTGGTCTATTCCGAT
AACGAGCGAGACCCCAACGGTCTAAATAGGGGCCGCAACCCGGCTCG-------------
-----------------------GTTCGCCTTCACGGGTGGGC-----------------
----------------CTTG-TTAGCAG-CGCGCTTCGAA--------------------
----AGCAAGCTTCTTAGACGGATCGGGGCCGATAAGGTCTCTGAAATGGGTTAATAACA
GGT---------------------------------------------------------
------------------------------------------------------------
------------------------------------------------------------
------------------------------------------------------------
------------------------------------------------------------
------------------------------------------------------------
------------------------------------------------------------
------------------------------------------------------------
--------------------------------------------------CAGTCATGCC
CTTAGATGTTCCGGGCCGCACGCGCGTTACAATGGGGGGCAAAACGAGTGTCCG----TC
AGGGCTTTTCCGCCGCCTACCGGTG-GTGGTAACCCGTAGGGCCCCCCTTGACTGGGCTA
GTCTCTTGCAATTATTGGTCTTCAACGAGGAATTTTTAGTAGGCGCGGGTCATTAACCCG
TGCCGAATGCGTCCCTGCCCT---------------------------------------
------------------------------------------------------------
------------------------------------------------------------
------------------------------------------------------------
------------------------------------------------------------
------------------------------------------------------------
------------------------------------------------------------
------------------------------------------------------------
------------------------------------------------------------
------------------------------------------------------------
------------------------------------------------------------
------------------------------------------------------------
------------------------------------------------------------
-----------------------------TTGTACACACCGCCCGTCGCTGCTACCGATT
GGG-TTTCGCGGTTACGTATTCGGAGATTCTTTCAAC-TGC-TGCCGCAAGG-CGG-CGG
GCG--ACTGGGTC-TAAGTCTAAATTACCGC
>Stemonitis_sp_BuP_AY321110
TCCTAAAGATTAAGCCATGCATGCCTAAGACTATGAGGAAGCAATTCTCTCTGAATCTGC
GAACGGCTCCGCAAACCAGTTGTAAACCATAGCAGCGT-TCC-GCCCGGCTTCA------
-GCAA--------TGGAGCCGGGCAT----TATATGGATAACCGTGGTAATTCTGAGGCT
AATACATGACACACCAA--CCTGCCGG-GCTGGGG----------------GCAA-----
------------CTCCGGC-TAGGTGGG-GGACGTGCAAACTCCCATTGCTATAACAAAA
--------------CCACGAAT-GAATGCACG-TTCAGACCGCCAA-CCAACGGCAA---
------------------GGGGGC-TTCG-GCTTCC-------------------GAA-C
CGGGCGGCCCCTGCAACGGGCTTCTGACCTATCAACTAGACGGCAGCGTAAGGGACATGC
TATGGTAACAACGGGTACAGAGGATTAGGGTTCGATCCTGGAGAGTGGGCCTGAGAGATT
GCTCATACTTCTAAGGAAGGCAGCAGGCGCGCAACGTTCCCCTTGGGCAA-AGCTCGAGG
GCGTTATGGGAAATATGAATGCTTGCCTATACGGTGGGCAATTCAAATGGGTTTGTCGTA
AACAGGCTCTCGAGTAACAATTAGAGGACAAGTCTGGT----------------------
------------------------------------------------------------
------------------------------------------------------------
------------------------------------------------------------
------------------------------------------------------------
------------------------------------------------------------
------------------------------------------------------------
------------------------------------------------------------
------------------------------------------------------------
------------------------------------------------------------
------------------------------------------------------------
------------------------------------------------------------
------------------------------------------------------------
------------------------------------------------------------
------------------------------------------------------------
-----------------------GCCAGCACCCGCG------------------------
------------------------------------------------------------
------------------------------------------------------------
------------------------------------------------------------
------------------------------------------------------------
------------------------------------------------------------
------------------------------------------------------------
------------------------------------------------------------
------------------------------------------------------------
------------------------------------------------------------
------------------------------------------------------------
------------------------------------------------------------
------------------------------------------------------------
------------------------------------------------------------
-------------------GTAATTCCAGCTCTAATAGCATACGTTAAAGTTGTTGCG-T
TAAAACGCTCGTAGTCGGCTTCAGACCATCAGAAGCTC-GGCTCGGGGCCTTGGG-CCTG
-TGCTCCC-------GCGA----------GGGGTGCGCCTCGGTTCTGGGTCGGGTGGGC
GGCGGTCAATCGTGCCCAGTGACGTGCCGTGGTTCGCTGC--------------------
-GGCTT-ACAGGGCCTTCGGGGTCGCCCGGCTTTCC-------------------TTTCA
AC---------------------GGGGGGTCGGGTCCCGTTGGTCT-GGTCCTGGGTACC
ATTTACCATGATTAAACCGGCGTGATCAAGGCAGACCGCTGCGGTCACTGCACGGCTCAG
CATGGCAT-AAGGCATTAA--GCTGGGTTGG--CCT---AGTAGC--AGG---CCTTCCT
-GGC---------GAATACGCGAAAGGGG-TGTTCGGGGGCAGCCGAATTGCCGGGCTAG
TGGTGAAATACGTTGACCCTGGCAAGTCGACCGAAAGCGAAAGCAGCTGTCAAGGGCACA
CCCGTTGATCAAGAGCGAAAGTTAAGGGTTCGAAGACGAT--------------------
------------------------------------------------------------
------------------------------------------------------------
------------------------------------------------------------
------------------------------------------------------------
------------------------------------------------------------
------------------------------------------------------------
------------------------------------------------------------
------------------------------------------------------------
-------------------------------------------------CAGATACCGTC
TTAGTTTTAACTATAAATGATACTGGCCAGGGATAGGGCAATGTCCATCTCGACTCCCCC
CGGACTTTT-GGGAAACCA-AAGCCTATGAGTTCTGGGGGGAGTATGGTCGCAAGGCTGA
AACT--------------------------------------------------------
------------------------------------------------------------
------------------------------------------------------------
------------------------------------------------------------
------------------------------------------------------------
------------------------------------------------------------
------------------------------------------------------------
------------------------------------------------------------
------------------------------------------------------------
------------------------------------------------------------
------------------------------------------------------------
------------------------------------------------------------
------------------------------------------------------------
------------------------------------------------------------
------------------------------------------------------------
----TAAAGGAATTGACGGAAGGGCACAACAAAGAGT-----------------------
------------------------------------------------------------
------------------------------------------------------------
------------------------------------------------------------
------------------------------------------------------------
------------------------------------------------------------
------------------------------------------------------------
------------------------------------------------------------
------------------------------------------------------------
------------------------------------------------------------
------------------------------------------------------------
------------------------------------------------------------
------------------------------------------------------------
------------------------------------------------------------
------------------------------------------------------------
------------------------------------------------------------
------------------------------------------------------------
------------------------------------------------------------
------------------------------------------------------------
------------------------------------------------------------
------------------------------------------------------------
------------------------------------------------------------
------------------------------------------------------------
-------------------------------------GGAACCTGCGGCT----------
------------------------------------------------------------
------------------------------------------------------------
------------------------------------------------------------
------------------------------------------------------------
------------------------------------------------------------
------------------------------------------------------------
------------------------------------------------------------
------------------------------------------------------------
------------------------------------------------------------
------------------------------------------------------------
------------------------------------------------------------
------------------------------------------------------------
---TAATTTGACTCAACACGGGAAAACTCACCGGGTCCAGATACATGCATGAAAGACAAG
CTGACAGACTTTTCTCAATTATGTAAGTGGTGGTGCATGGCCGT----------------
------------------------------------------------------------
------------------------------------------------------------
------------------------------------------------------------
------------------------------------------------------------
------------------------------------------------------------
------------------------------------------------------------
------------------------------------------------------------
------------------------------------------------------------
------------------------------------------------------------
----------------------TCTTAGTTCGTGGAGTGGTTTGTCTGGTCTATTCCGAT
AACGAGCGAGACCCCAACGGTCTAAATAGGGGTCACAGCCCGGCTTG-------------
-----------------------GCCTGCCTTCACGGGCGGGC-----------------
----------------CTCG-TCAGCAG-TGTGCCTCGCA--------------------
----AGCAAGCTTCTTAGACGGATCGGGGCCGATAAGGTCTCTGAAATGGGTTAATAACA
GGT---------------------------------------------------------
------------------------------------------------------------
------------------------------------------------------------
------------------------------------------------------------
------------------------------------------------------------
------------------------------------------------------------
------------------------------------------------------------
------------------------------------------------------------
--------------------------------------------------CAGTCATGCC
CTTAGATGTTCCGGGCCGCACGCGCGTTACAATGGGAGGCAAAGCGAGTGTCCG----TC
AGGACTTTTCCGCCCCCGACAGGGTGGTGGTAACCCGTAGCGCCTCCCTTGACTGGGCTA
GTCTATTGCAATTATTGGTCTTCAACGAGGAATTTTTAGTAGGCACGGGTCATTAACCCG
TGCCGAATGCGTCCCTGCCCT---------------------------------------
------------------------------------------------------------
------------------------------------------------------------
------------------------------------------------------------
------------------------------------------------------------
------------------------------------------------------------
------------------------------------------------------------
------------------------------------------------------------
------------------------------------------------------------
------------------------------------------------------------
------------------------------------------------------------
------------------------------------------------------------
------------------------------------------------------------
-----------------------------TTGTACACACCGCCCGTCGCTGCTACCGATT
GGG-TTTCGCGGTTACGCGTTCGGAGGTCCTTTCAAC-TGC-TGCCGCAAGG-CGG-CGG
GAG--ACTGGGCC-GAAGTTCGAATTACCGC
>Symphytocarpus_impexus_AY230188
TCCCAAAGACTAAGCCATGCATGTCC--GACTAAGAGGAAGCAATTCTCTCTGAATCTGC
GAACGGCTCCGCAAACCAGTTGTAAACCCAAGCACAGT-CCC-GCCCGGCTTCA------
-GCAA--------TGGAGCCGGGCAC----TATATGGATAACCGTGGTAATTCTGAGGCT
AATACATGACAAA--AA--CCTGCCAA-GCCGGG-----------------GCAA-----
-------------CCTGGC-GAAGCGGG-GGACGCGCGGCAAAA--TTGCTGGAAAACC-
--------------ACACGAAA-GAACGCACG-TTCAGACCGCTGC-AACGGGGAA----
------------------GGGGCC-TCAC-GGCTTC--------------------ATCC
CTAGCGGCCTATGCATCGGGCTTCTGACCTATCAACTAGACGGCAGCATAAGGGACATGC
TATGGTGACAACGGGTACAGAGGATTAGGGTTCGATCCTGGAGAGTGGGCCTGAGAGATT
GCTCATACTTCTAAGGAAGGCAGCAGGCGCGCAACGTTCCCCATGGGCAATTGCTCGAGG
GCGTTAGGGGAAATATGAATGCCTGCCTATACGGTGGGCAATTCAAATGGGTTTGTCGTA
AACAGGCTCTCGAGTAACAATTAGAGGACAAGTCTGGT----------------------
------------------------------------------------------------
------------------------------------------------------------
------------------------------------------------------------
------------------------------------------------------------
------------------------------------------------------------
------------------------------------------------------------
------------------------------------------------------------
------------------------------------------------------------
------------------------------------------------------------
------------------------------------------------------------
------------------------------------------------------------
------------------------------------------------------------
------------------------------------------------------------
------------------------------------------------------------
-----------------------GCCAGCACCCGCG------------------------
------------------------------------------------------------
------------------------------------------------------------
------------------------------------------------------------
------------------------------------------------------------
------------------------------------------------------------
------------------------------------------------------------
------------------------------------------------------------
------------------------------------------------------------
------------------------------------------------------------
------------------------------------------------------------
------------------------------------------------------------
------------------------------------------------------------
------------------------------------------------------------
-------------------GTAATTCCAGCTCTAATAGCATACGTTAAAGTTGTTGCGGT
TAAAACGCTCGTAGTCGGCTCCAGATCGTCAGAAGCCT-GACCCAGGACCTCGGG-CCTG
-TACCCC--------TCAC----------GGGGTGCGCCTTGGAACAGGGGAGGGTGGGC
GGCGGTCAAGCGTGCCCGGTGGCGTGCCTTGGTTCACTCCTC------------------
-GGCTT-ACAGGGAGTTCCCATCAGCCAAACTGAAGCCGTCGGC-------------GCA
A--------------GCCGGTGGCCGAAATGCGGCCGGGTTCTCCT-GGCTCCGGGTACC
ATTTACCATGATTAAACCGGCGTGATCAAAGCAGGACACTGCGTTCACTGCACGGCTTAG
CATGGCAT-AAGGCCA-----ACGAAGCCG-CCCCT---TCCAGC--AGGGGG-CGGATT
-CAG---------AAGCCAGCGAAAGGGG-TGTTCGGGGGCAGCCGAATTGCCGGGCGAG
TGGTGAAATACGTTGACCCTGGCAAGTCGACCAAAAGCGAAAGCAGCTGTCAAGGGCACG
CCCGTTGATCAAGAGCGAAAGTTAAGGGTTCGAAGACGAT--------------------
------------------------------------------------------------
------------------------------------------------------------
------------------------------------------------------------
------------------------------------------------------------
------------------------------------------------------------
------------------------------------------------------------
------------------------------------------------------------
------------------------------------------------------------
-------------------------------------------------CAGATACCGTC
GTAGTCTTAACTATAAATGATACTGGCCAGGGATAGGGCAATGTCCATCTCGACTCCCCC
CGCACCTTA-GGGAAACCA-AAGCCTATGAGTTCTGGGGGGAGTATGGTCGCAAGGCTGA
AACT--------------------------------------------------------
------------------------------------------------------------
------------------------------------------------------------
------------------------------------------------------------
------------------------------------------------------------
------------------------------------------------------------
------------------------------------------------------------
------------------------------------------------------------
------------------------------------------------------------
------------------------------------------------------------
------------------------------------------------------------
------------------------------------------------------------
------------------------------------------------------------
------------------------------------------------------------
------------------------------------------------------------
----TAAAGGAATTGACGGAAAGGCAC-ACAAAGAGT-----------------------
------------------------------------------------------------
------------------------------------------------------------
------------------------------------------------------------
------------------------------------------------------------
------------------------------------------------------------
------------------------------------------------------------
------------------------------------------------------------
------------------------------------------------------------
------------------------------------------------------------
------------------------------------------------------------
------------------------------------------------------------
------------------------------------------------------------
------------------------------------------------------------
------------------------------------------------------------
------------------------------------------------------------
------------------------------------------------------------
------------------------------------------------------------
------------------------------------------------------------
------------------------------------------------------------
------------------------------------------------------------
------------------------------------------------------------
------------------------------------------------------------
-------------------------------------GGAACCTGCGGCT----------
------------------------------------------------------------
------------------------------------------------------------
------------------------------------------------------------
------------------------------------------------------------
------------------------------------------------------------
------------------------------------------------------------
------------------------------------------------------------
------------------------------------------------------------
------------------------------------------------------------
------------------------------------------------------------
------------------------------------------------------------
------------------------------------------------------------
---TAATTTGACTCAACACGGGAAAACTCACCGGGTCCAGATACATGCATGAAAGACAAG
CTGATAGACTTTTCTCAATTATGTAAGTGGTGGTGCATGGCCGT----------------
------------------------------------------------------------
------------------------------------------------------------
------------------------------------------------------------
------------------------------------------------------------
------------------------------------------------------------
------------------------------------------------------------
------------------------------------------------------------
------------------------------------------------------------
------------------------------------------------------------
----------------------TCTTAGTTCGTGGAGTGGTTCGTCTGGTCTATTCCGAT
AACGAGCGAGACCCCAACGGTCTAAATAGGGGCAGCGGCTGGGATTC-------------
-----------------------CCCGGCCTTCACGGGTGAAG-----------------
---------------GGGTC-CTAACAGTCGCATGCCTGTAAA-----------------
----AACGAGCTTCTTAGACGGATCGGGGCCGACAAGGTCCCTGAAATGGGTTAATAACA
GGT---------------------------------------------------------
------------------------------------------------------------
------------------------------------------------------------
------------------------------------------------------------
------------------------------------------------------------
------------------------------------------------------------
------------------------------------------------------------
------------------------------------------------------------
--------------------------------------------------CAGTCATGCC
CTTAGATGTTCCGGGCCGCACGCGCGTTACAATGGGAGGCATAAAGAGTGTTCT----TC
GGAGCCGCCCCATGCCCTACAGGGC-ACGGTAAACATTAGGGCCTCCCTTGACTGGGATC
GGCTATTGCAATTATTGGTCGTAAACGAGGAATTTTTAGTAGGCGCGGGTCATTAGCCCG
TGCCGAATGCGTCCCTGCCTT---------------------------------------
------------------------------------------------------------
------------------------------------------------------------
------------------------------------------------------------
------------------------------------------------------------
------------------------------------------------------------
------------------------------------------------------------
------------------------------------------------------------
------------------------------------------------------------
------------------------------------------------------------
------------------------------------------------------------
------------------------------------------------------------
------------------------------------------------------------
-----------------------------TTGTACACACCGCCCGTCGCTGCTACCGATT
GGG-CATCGCGGTTACGCGTTCGGAGGGCCCTGCAAC-TGCCGGCTTCGGT--CGG-TGG
GA---ACTAGGCTCGAAGTTCTAAGTACCGC
>Lamproderma_ovoideum_DQ903675
TCCTAAAGACTAAGCCATGCATGCCTTCGAATACGAGGAAGCAATTCTCTCTGAATCTGC
GAACGGCTCCGCAAACCAGTTGTAAACTATAGCAAG---CAG-GCTCGGGGT--CGGCCT
-TCAC-GGGCTG--GCCT-CGGGC------GATATGGATAACCCTGGTAATTCTGAGGCT
AATACATGAACGTAGAA--CCCGGTTGA-CTAGGCC---------------TCAC-----
-----------GGCTAGGGA-TGCTGGG-GGATGTGCGATTGC---AGGCTTGGGTAACT
--------------CCGGGAAA-GGGCGCACG-TCCAGACCGCGCT-ATAAAGGA-----
----------------TGGGCTTC-TCAC-GAGGCCTG--------------------CC
CCAGCGGCTCTTGCTGTGTGCTTCTGACCTATCAACTAGACGGCAGCGTAAGGGACATGC
TATGGTGACAACGGGTACAGAGGATTAGGGTTCGATCCTGGAGAGTGGGCCTGAGAGATT
GCTCATACTTCTAAGGAAGGCAGCAGGCGCGCAACGTTCCCCTTGGGCAA-TGCCCGAGG
GCGTTAGGGGACATATGAATGCCTGCCCATTGGGTGGGCAATTCAAATGGGTCTGTTGTA
AACAGGCTCTCGAGTAACAATTAGAGGACAAGTCTGGT----------------------
------------------------------------------------------------
------------------------------------------------------------
------------------------------------------------------------
------------------------------------------------------------
------------------------------------------------------------
------------------------------------------------------------
------------------------------------------------------------
------------------------------------------------------------
------------------------------------------------------------
------------------------------------------------------------
------------------------------------------------------------
------------------------------------------------------------
------------------------------------------------------------
------------------------------------------------------------
-----------------------GCCAGCACCCGCG------------------------
------------------------------------------------------------
------------------------------------------------------------
------------------------------------------------------------
------------------------------------------------------------
------------------------------------------------------------
------------------------------------------------------------
------------------------------------------------------------
------------------------------------------------------------
------------------------------------------------------------
------------------------------------------------------------
------------------------------------------------------------
------------------------------------------------------------
------------------------------------------------------------
-------------------GTAATTCCAGCTCTAATAGCATACGTTAAAGTTGTTGCGGT
TAAAACGCTCGTAGTCGGCTACAGATCGTCAGAAGCCT-GAACAGGGAGCCTGGG-TCCG
CTGCCTT--------TC------------GGGGCGCGCCGGGTGACTAGTGAGGGTGGGC
GGCGGTCAAGCGTGCCTCAGGCTGTATC----TTCG------------------------
--GATCCACAGGGCTGGGGGGGGTCTGGTCC-------------------------TTCA
TT-----------------------GGGTCGGGTCCCTTTCGGTTC-GGCTTGGGGCACC
ACTTACCATGATCAAACTGGGGTGATTAAAGCAGGTCTTT-CGACC-TTGCACAGCGCAG
CATGGCAT-AAACCAA-----GCCGGCTCGG-CCCT---TCAAGC--GGGGACCCGGGTC
-GGC-----------AGTAGCGAAAGGGG-TGTTCGAGGGTGACCGAATTGCCGGGCGAG
TGGTGAAATACGTTGACCCTGGCAAGTCGACCAAAGGCGAAAGCAGTCATCAAGGGCACG
CCCGTTGATCAAGAGCGAAAGTTAAGGGTTCGAAGACGAT--------------------
------------------------------------------------------------
------------------------------------------------------------
------------------------------------------------------------
------------------------------------------------------------
------------------------------------------------------------
------------------------------------------------------------
------------------------------------------------------------
------------------------------------------------------------
-------------------------------------------------CAGATACCGTC
GTAGTCTTAACTATAAATGATACTGGCCAGGGATGGGATAATGTCCATCTCGACTCTTCC
TGGACCTTG-GAGAAATCA-GAGTCTTTGAGTTCTGGGGGGAGTATGGTCGCAAGGCTGA
AACT--------------------------------------------------------
------------------------------------------------------------
------------------------------------------------------------
------------------------------------------------------------
------------------------------------------------------------
------------------------------------------------------------
------------------------------------------------------------
------------------------------------------------------------
------------------------------------------------------------
------------------------------------------------------------
------------------------------------------------------------
------------------------------------------------------------
------------------------------------------------------------
------------------------------------------------------------
------------------------------------------------------------
----TAAAGGAATTGACGGAAGGGCAC-ACAAAGAGT-----------------------
------------------------------------------------------------
------------------------------------------------------------
------------------------------------------------------------
------------------------------------------------------------
------------------------------------------------------------
------------------------------------------------------------
------------------------------------------------------------
------------------------------------------------------------
------------------------------------------------------------
------------------------------------------------------------
------------------------------------------------------------
------------------------------------------------------------
------------------------------------------------------------
------------------------------------------------------------
------------------------------------------------------------
------------------------------------------------------------
------------------------------------------------------------
------------------------------------------------------------
------------------------------------------------------------
------------------------------------------------------------
------------------------------------------------------------
------------------------------------------------------------
-------------------------------------GGAACCTGCGGCT----------
------------------------------------------------------------
------------------------------------------------------------
------------------------------------------------------------
------------------------------------------------------------
------------------------------------------------------------
------------------------------------------------------------
------------------------------------------------------------
------------------------------------------------------------
------------------------------------------------------------
------------------------------------------------------------
------------------------------------------------------------
------------------------------------------------------------
---TAATTTGACTCAACACGGGAAAACTCACCAGGTCCGGATACACGTATGAAAGACAAG
CTGAAAGACTTTTCTCAATGATGTAAGTGGTGGTGCATGGTCGT----------------
------------------------------------------------------------
------------------------------------------------------------
------------------------------------------------------------
------------------------------------------------------------
------------------------------------------------------------
------------------------------------------------------------
------------------------------------------------------------
------------------------------------------------------------
------------------------------------------------------------
----------------------TCTTAGTTCGTGGAGTGGTTTGTCTGGTCTATTCCGAT
AACGAGCGAGACCCCGGCGTTCCTAATAGGGGCAGCAGCCCGGCTTG-------------
----------------------CCCTGGCCCTCACGGGCCGGGG----------------
----------------CTCG-CTAGCAG-CTGCCTCAAA---------------------
-----CTATGCTTCTTAGACGTATCAGAGCCGACAAGGTTCTTGAAATGGGTTAATAACA
GGT---------------------------------------------------------
------------------------------------------------------------
------------------------------------------------------------
------------------------------------------------------------
------------------------------------------------------------
------------------------------------------------------------
------------------------------------------------------------
------------------------------------------------------------
--------------------------------------------------CAGTCATGCC
CTTAGATGTTCTGGGCCGCACGCGCGTTACAATGGCATGCTTAGAGAGTGCTCA----AA
AGGGCGTATCCGCGGCCTACAGGCC-GCGGTAACCCCTAGTCCCTGCCTTGACTGGGACA
GACTATTGCAATTATTGGTCTCGAACGAGGAATTTTTAGTAGTCGCAGGTCATTAACCTG
CGACGAATGCGTCCCTGCCCT---------------------------------------
------------------------------------------------------------
------------------------------------------------------------
------------------------------------------------------------
------------------------------------------------------------
------------------------------------------------------------
------------------------------------------------------------
------------------------------------------------------------
------------------------------------------------------------
------------------------------------------------------------
------------------------------------------------------------
------------------------------------------------------------
------------------------------------------------------------
-----------------------------TTGTACACACCGCCCGTCGCTGCTACCGATT
GGG-TTTTGCGGTTACGAGTTCGGAGGCTGTGGCTAC-CGTTTGCCCTCGGG-TAGGTGG
AAA--CCGCGGTT-GAAGTCCTAATTACCGC
>Lamproderma_sauteri_DQ903674
TCCTAAAGACTAAGCCATGCATGCCTTCGAATAAGAGGAAGCAATTCTCTCTGAATCTGC
GAACGGCTCCGCAAACCAGTTGTAAACTATAGCAAG---CAA-GCTCAGGGT--TGGCCT
-TCAC-GGGCCG--GCTC-GGGGC------GATATGGATAACCCTGGTAATTCTGAGGCT
AATACATGAGTGTAAAC--CCTGGAGGA-CCG-GC----------------TTCG-----
------------GC-TGGGA-ATCTGGG-GGATGTGCGATTGC---AGGCTTGG-TAACA
--------------CCGGGAAA-GGGCGCACG-TTCAGATCACGCT-AAAAAGGT-----
----------------CGGGCTCC-TTCG-GGGGCCTG--------------------CC
CCAGTGACTCTTGCTGTGTGCTTCTGACCTATCAACTAGACGGCAGCGTAAGGGACATGC
TATGGTGACAACGGGTACAGAGGATTAGGGTTCGATCCTGGAGAGTGGGCCTGAGAGATT
GCTCATACTTCTAAGGAAGGCAGCAGGCGCGCAACGTTCCCCTTGGGCAA-TGCCCGAGG
GCGTTAGGGGACATATGAATGCCTGCCCATTGGGTGGGCAATTCAAATGGGTCTGTTGTA
AACAGGCTCTCGAGTAACAATTAGAGGACAAGTCTGGT----------------------
------------------------------------------------------------
------------------------------------------------------------
------------------------------------------------------------
------------------------------------------------------------
------------------------------------------------------------
------------------------------------------------------------
------------------------------------------------------------
------------------------------------------------------------
------------------------------------------------------------
------------------------------------------------------------
------------------------------------------------------------
------------------------------------------------------------
------------------------------------------------------------
------------------------------------------------------------
-----------------------GCCAGCACCCGCG------------------------
------------------------------------------------------------
------------------------------------------------------------
------------------------------------------------------------
------------------------------------------------------------
------------------------------------------------------------
------------------------------------------------------------
------------------------------------------------------------
------------------------------------------------------------
------------------------------------------------------------
------------------------------------------------------------
------------------------------------------------------------
------------------------------------------------------------
------------------------------------------------------------
-------------------GTAATTCCAGCTCTAATAGCATACGTTAAAGTTGTTGCGGT
TAAAACGCTCGTAGTCGGCTACAGATCGTCAGAAGCCT-GAACAGGGAGCCTGGG-TCCG
CTGCCTT--------TC------------GGGGCGCGCCGGGTGACTAGTGAGGGTGGGC
GGCGGTCAAGCGTGCCTCAGGCTGTATC----TTCG------------------------
--GATCCACAGGGCTGGGGGGGGTGTGGTCT-------------------------CTCA
TT-----------------------GGGTCGGGTCCCTTTCGGTTC-GGCTTGGGGTACC
ACTTACCATGATCAAACTGGGGTGATCAAAGCAGGTCTTT-CGACC-TTGCACAGCGCAG
CATGGCAT-AACCCAA-----GCTGGTCGGG-CCCT---TCAAGC--GGGG--TCAGGCT
-GGC-----------AGTAGCAAAAGGGG-TGTTCGAGGGTGACCGAATTGCCGGGCGAG
TGGTGAAATACGTTGACCCTGGCAAGTCGACCAAAGGCGAAAGCAGTCATCAAGGGCACG
CCCGTTGATCAAGAGCGAAAGTTAAGGGTTCGAAGACGAT--------------------
------------------------------------------------------------
------------------------------------------------------------
------------------------------------------------------------
------------------------------------------------------------
------------------------------------------------------------
------------------------------------------------------------
------------------------------------------------------------
------------------------------------------------------------
-------------------------------------------------CAGATACCGTC
GTAGTCTTAACTATAAATGATACTGGCCAGGGATGGGATAATGTCCATCTCGACTCTTCC
TGGACCTTG-GAGAAATCA-GAGTCTTTGAGTTCTGGGGGGAGTATGGTCGCAAGGCTGA
AACTTTGGTTACCGATTGGGTTTCAAGAACCGAGGCTGTCCAAGGCCTCGGTTAGTCCCG
GGAGGGAGGGGTAATCGGCGGGGATAAAGGGGCCTTCGGGCCCTGGTTTCCTTCCGGACT
CACCTGCCTCCTGGGGCGACACCGTCAAATTGCTGGAACACCCTAAAGCCTCTCCTACTA
CCCAGGCGCCGAAAGGGCGCCTGCGGAACCAGGGTTACCCTGGGCACAGTAAAAACGGAA
GAGGATAAAGCCAGGCTCCGGCCTGGTGCAAATGGGCAATCAGCAGCCAAGCCCGTACAG
TGGGTCAGTAAGGCCGCGAAGGCGGGGTGGGGGGCTCACGCCTCTTCCCCTCCCTAACGG
CCCTAACGCCTGCCAGGGTGCAGTTCACAGGCCAAACGTCGGTGGGTGCCTGCCTTGCGA
GGCAGGTGCTTAAGATATGGTCGGCCCCTCGGCGAAAGCTGGGGGAACAAGCG-------
------------------------------------------------------------
------------------------------------------------------------
------------------------------------------------------------
------------------------------------------------------------
------------------------------------------------------------
------------------------------------------------------------
------------------------------------------------------------
----TAAAGGAATTGACGGAAGGGCAC-ACAAAGAGTGACTGGTTTTGCTCTTAACAGGG
AGAGTGGCCTGCCCAGGCCAGTTTATGCTCTCCCCTAGCCAGCCTCCAGGCTGGCGACAC
TCACCAAATTGCGGGAACACCCTAAAGCTCTCGAGTACCAAGCACCGCTTGAAAGGCGGT
GTGGCATTGTAAATGAGGTAACAATCTCCGGAGATGCACAATGGGCAACCTGCACCCAAG
CCCGCAAGGAGGGACTAGATGGTTAGTGGGTGGCTGCTTGCCTCTTGAGGCGGGGGGCTG
CTTAAGATATAGTCCGTCCCTTTCCGAAAGGTTGGGGTTGTAGGCGTGCAAAGTGGGGGG
TAAAGGCCTGCCTCGGCAGGTCCCCCTCCCCTCGCGGCGTGTGCCTACTGTAAATGAACG
------------------------------------------------------------
------------------------------------------------------------
------------------------------------------------------------
------------------------------------------------------------
------------------------------------------------------------
------------------------------------------------------------
------------------------------------------------------------
------------------------------------------------------------
------------------------------------------------------------
------------------------------------------------------------
------------------------------------------------------------
------------------------------------------------------------
------------------------------------------------------------
------------------------------------------------------------
------------------------------------------------------------
------------------------------------------------------------
-------------------------------------GGAACCTGCGGCTTAACAAATTA
GGCCGTGAAAGTGCTGGAGGCTTGACCCCTGCTCCCCCCTGGGGAGCGGAGGATGGGCCT
CTGGCGCTAGTCGACCCCTCAAATCTCGGGCTGAGTGAGGGGCGGCGAGACAACCTGGCA
CGGGGAAGGCCTACCCCCCCCTCTCCGGAGGGGGGGCGGTTGATCCCGTGGCGAGCCTGC
CCCTGGAGCAATCCGGAGGCGTCAAGGGCCGTCGTAACGCGCGGTAAGGTGTCGGGGGTC
CATTCCCCCCCTCTCTTTTGAGGGGGGGGAGGGATCCCTTAAGGGACGTGCTACCCCCAT
CCGTAAGGATGTCTTGGACTGGAGCTCTCAGCCAGTAAAGGTCCAGGAAGCCTAAGAAGC
TCGGAGCAAATGCCGAGCGGAGGCTGGTCCATTCAACACGCAGCCATTTTAGTATGGAGG
CCGTGTTGAAAACAGG--------------------------------------------
------------------------------------------------------------
------------------------------------------------------------
------------------------------------------------------------
------------------------------------------------------------
---TAATTTGACTCAACACGGGAAAACTCACCAGGTCCGGATACACGTATGAAAGACAAG
CTGAAAGACTTTTCTCAATGATGTAAGTGGTGGTGCATGGTCGT----------------
------------------------------------------------------------
------------------------------------------------------------
------------------------------------------------------------
------------------------------------------------------------
------------------------------------------------------------
------------------------------------------------------------
------------------------------------------------------------
------------------------------------------------------------
------------------------------------------------------------
----------------------TCTTAGTTCGTGGAGTGGTTTGTCTGGTCTATTCCGAT
AACGAGCGAGACCCCGGCGTTCCTAATAGGGGCAGCAGCCCGGCTTG-------------
-----------------------CCTG-CCTTCACGGGT-GGG-----------------
----------------CTCG-CTAGCAG-CTGCCTCAAA---------------------
-----TTATGCTTCTTAGACGTATCAGAGCCGATAAGGTTCTTGAAATGGGTTAATAACA
GGTTGGAGACCTCCTCTCCCCGGTCTCCTGCCCTCTTTCGAGGGGGCGGGGGGCCGGTTA
GACTGGCCTGTAACAGTCGGGGGTCTTGGTCCGCAAGGGCCTGATATCCCCTGGCTAGTG
GGGCGGCTGCTCGCAAGAGCGGGGCTGCCCTGCAACACCTCCAAATTGCTGGAACACCTA
TACCAAACACCTGCCCTACCACTACCGAGCCGAAAGGCACGGTAGAGCGTAATAACGGGC
AACGTGGGGTCAATCAGCAGCCAAGCCCTAAACAGGACGCCTGAACCCGCAAGGGTGACG
GCTCCTGCACGGGTGCAGTTCACAGACTAAATGAAGGTGGGGTCGCGCTAGTAAGGGCCG
CTGAACCAATAAGGCAGCCCTGAAGCGATCATAAGATATAGTCGAGATGCCTAGGAGGTC
GCAAGCCTACTCTGGTGTTTG---------------------------------------
--------------------------------------------------CAGTCATGCC
CTTAGATGTTCTGGGCCGCACGCGCGTTACAATGGCATGCTTAGAGAGTGCTCA----AA
AGGGCGTATCCGCGGCCTACAGGCC-GCGGTAACCCCTAGTCCCTGCCTTGACTGGGACA
GACTATTGCAATTATTGGTCTCGAACGAGGAATTTTTAGTAGTCGCAGGTCATTAACCTG
CGACGAATGCGTCCCTGCCCTTGTAACAAGGGGCTTAAAGGCACCCTGCCCCTCTGCTCG
AGGGGCGGAACGCCTAGTGAGAGCCTCTCCCGCCCTCCTCCCCCCCTTCACGGGGGGGGG
AGGGGAAGGGGAGGGGTGCCTTGCGACACTACCAAATTGCGGGAACCCCCTAAAGATTTC
AGCTACTAAGCAGGGCTAGAAATGGCCCTGTGGCCTGCGGGTTAAGCCCGCAGGGTACAG
TAACAACGCTGTCGTATGAAAGCCGCCTCCCAGTACCAGACTGCCCCCATGCCTAGCAAC
CAGGGGAGCGGACAGCGACCGGAGGCAGCCGAAATGGGCTACCTGCAGCCAAGCCCGCAC
AGGGGGGGGAAATCGGAGGACTAGTAAGGCCACTGGGGACAGTGCCTGAATTCCCCGCCT
TTTTCCCCCCTCAGGGTACAGTTCACAGACTAAATGGCAGTGGGTGGGGAATTGAGGCCT
CTAGCAGGCCCCTAGCCCTGCTTAAGACATAGTCGAACCGCCTGGGAAACCAGGTTTTGC
ACCGCTAGCAGCTGGAAGCCACTG------------------------------------
------------------------------------------------------------
------------------------------------------------------------
------------------------------------------------------------
-----------------------------TTGTACACACCGCCCGTCGCTGCTACCGATT
GGG-TTTTGCGGTTACGCGTTCGGAGGCCGTGGCTAC-CGTCTGCCCTCGGG-TAGGTGG
GCA--CCGTGGCT-GAAGTCCTAATTACCGC
>secondary structure
-------------------------------------------((((-----))))----
-------------------------------------------(((((((((((((((((
(----)))))))))))))))))))------------------------------------
-------------------((((((((-((((((((((----(((((((((----)))))
))))-----))))))))))-))))))))--------------------------------
------------------------------------------------------------
((((((((((((((((((((((((------))))))))))))))))))))))))------
------------------------------------------------------------
------------------------------------------------------------
------------------------------------------------------------
------------------------------------------------------------
------------------------------------------------------------
------------------------------------------------------------
------------------------------------------------------------
------------------------------------------------------------
------------------------------------------------------------
------------------------------------------------------------
------------------------------------------------------------
------------------------------------------------------------
------------------------------------------------------------
------------------------------------------------------------
------------------------------------------------------------
------------------------------------------------------------
------------------------------------------------------------
------------------------------------------------------------
------------------------------------------------------------
------------------------------------------------------------
------------------------------------------------------------
------------------------------------------------------------
------------------------------------------------------------
------------------------------------------------------------
------------------------------------------------------------
------------------------------------------------------------
------------------------------------------------------------
------------------------------------------------------------
------------------------------------------------------------
------------------------------------------------------------
------------------------------------------------------------
------------------------------------------------------------
------------------------------------------------------------
------------------------------------------------------------
------------------------------------------------------------
------------------------------------------------------------
------------------------------------------------------------
----------(((((((((((((((((((((((((((((((((((((((((((((-----
--))))))))))))))))))))))))))))))))))))))))))))--------------
------------------------------------------------------------
---------------------((((((((((-((((-----------))))--)))))))
-)))--------------------------------------------------------
------------------------------------------------------------
------------------------------------------------------------
------------------------------------------------------------
------------------------------------------------------------
------------------------------------------------------------
------------------------------------------------------------
------------------------------------------------------------
------------------------------------------------------------
------------------------------------------------------------
------------------------------------------------------------
------------------------------------------------------------
------------------------------------------------------------
------------------------------------------------------------
------------------------------------------------------------
------------------------------------------------------------
------------------------------------------------------------
------------------------------------------------------------
------------------------------------------------------------
------------------------------------------------------------
------------------------------------------------------------
------------------------------------------------------------
------------------------------------------------------------
------------------------------------------------------------
------------------------------------------------------------
------------------------------------------------------------
------------------------------------------------------------
------------------------------------------------------------
------------------------------------------------------------
------------------------------------------------------------
------------------------------------------------------------
------------------------------------------------------------
------------------------------------------------------------
------------------------------------------------------------
------------------------------------------------------------
------------------------------------------------------------
------------------------------------------------------------
------------------------------------------------------------
------------------------------------------------------------
------------------------------------------------------------
------------------------------------------------------------
------------------------------------------------------------
------------------------------------------------------------
------------------------------------------------------------
------------------------------------------------------------
------------------------------------------------------------
------------------------------------------------------------
------------------------------------------------------------
------------------------------------------------------------
------------------------------------------------------------
------------------------------------------------------------
------------------------------------------------------------
------------------------------------------------------------
------------------------------------------------------------
------------------------------------------------------------
------------------------------------------------------------
------------------------------------------------------------
------------------------------------------------------------
------------------------------------------------------------
------------------------------------------------------------
------------------------------------------------------------
------------------------------------------------------------
------------------------------------------------------------
------------------------------------------------------------
------------------------------------------------------------
------------------------------------------------------------
------------------------------------------------------------
------------------------------------------------------------
------------------------------------------------------------
------------------------------------------------------------
------------------------------------------------------------
------------------------------------------------------------
------------------------------------------------------------
------------------------------------------------------------
------------------------------------------------------------
------------------------------------------------------------
------------------------------------------------------------
------------------------------------------------------------
---------((((((((((((((((((((((----))))))))))))))))))))))))-
------------------------------------------------------------
------------------------------------------------------------
------------------------------------------------------------
------------------------------------------------------------
------------------------------------------------------------
------------------------------------------------------------
------------------------------------------------------------
------------------------------------------------------------
------------------------------------------------------------
------------------------------------------------------------
------------------------------------------------------------
------------------------------------------------------------
------------------------------------------------------------
------------------------------------------------------------
------------------------------------------------------------
------------------------------------------------------------
------------------------------------------------------------
------------------------------------------------------------
------------------------------------------------------------
------------------------------------------------------------
------------------------------------------------------------
------------------------------------------------------------
------------------------------------------------------------
------------------------------------------------------------
------------------------------------------------------------
------------------------------------------------------------
------------------------------------------------------------
------------------------------------------------------------
------------------------------------------------------------
-------------------------------
