# Supplementary material for: Genetic Structure of Two Protist Species (Myxogastria, Amoebozoa) Suggests Asexual Reproduction in Sexual Amoebae
Source: PLoS One. 2011 Aug 1;6(8):e22872. doi: 10.1371/journal.pone.0022872 (PMC3148230; doi:10.1371/journal.pone.0022872)
Supplement: Supporting information S7 — Alignment in fasta format related to the tree in Fig. 2A: Partial (first ca. 600 bp) of the SSU of the 12 unique sequences of Lamproderma spp. obtained in this study. The first sequence is the mask indicating the positions retained for analysis. (FAS) [file pone.0022872.s007.fas]

>Alignment_498
-----------nnnnnnnnnnnnnnnnnnnnnnnnnnnnnnnnnnnnnnnnnnnnnnnnn
nnnnnnnnnnnnnnnnnnnnnnnnnnnnnnnnnnnnnnnnnnnnnn----nnnnnnn---
nnnnnnn----nnnnnnnn-nnnnnnnnnnnnnnnnnnnnnnnnnnnnnnnnnnnnnnnn
nnnn-nnnnn---------------nnnnnn--nnnn----nnnnnn-------------
----nnnnnnnnnnnnnnnn-nnnnnnnnnnnn------nnnnnnnnnnnnnnnnnnnnn
nnnnnnnnnnnnnn----------------------------------------------
--------------------------------nnnnnnnnnnnnnnnnnnnnnnnnnnnn
nnnnnnnnnnnnnnnnnnnnnnnnnnnnnnnnnnnnnnnnnnnnnnnnnnnnnnnnnnnn
nnnnnnnnnnnnnnnnnnnnnnnnnnnnnnnnnnnnnnnnnnnnnnnnnnnnnnnnnnnn
nnnnnnnnnnnnnnnnnnnnnnnnnnnnnnnnnnnnnnnnnnnnnnnnnnnnnnnnnnnn
nnnnnnnnnnnnnnnnnnnnnnnnnnnnnnnnnnnnnnnnnnnnn---------------
----------
>Lamproderma_columbinum_90_Lc1_HQ687198
TCCTAAAGACTAAGCCATGCATGCCTTCGAATAGGAGGAAGCAATTCTCTCTGAATCTGC
GAACGGCTCCGCAAACCAGTTGTAAACTAGAGTGAGCTAGCTCAACG---TGACCTT---
CGGGCTG--CAGTAGGGCG-ATATGGATACCCCTGGTAATTCTGAGGCTAATACAGGACC
GCAA-AACTT----GGTC-AA----CCGGGC--TTCG----GCCTGG-----AAGACT--
----GAGGGATGTGTGACCCTACGGCTTGGGTTTT----AACCAGGAAGGGGTGCACTTT
CAGGCCGCG-TTAC-AAAGG-ATCAG-----------------ACCC--CCCTCC-CTCG
--GGAGGG--GGGA------------------CTGGCCCCAGCGGCTCTTACTGTGTGCT
TCTGACCTATCAACTAGACGGCAGCTTAAAGGACATGCTATGGTTACAACGGGTACAGAG
GATTAGGGTTCGATCCTGGAGAGTGGGCCTGAGAGATTGCTCATACTTCTAAGGAAGGCA
GCAGGCGCGCAACGTTCCCCTTGGGCAATGCCCGAGGGCGTTAGGGGACATATGAATGCC
TGCCCATTGGGTGGGCAATTCAAATGGGTCTGTTCTAAACAGGCT---------------
----------
>Lamproderma_columbinum_106_Lc2_HQ687196
TCCTAAAGACTAAGCCATGCATGCCTCCGAATAAGAGGAAGCAATTCTCTCTGAATCTGC
GAACGGCTCCGCAAACCAGTTGTAAACTCGAGTAAGCTAGTCCAAGG---CAGCCTTCA-
CGGGCTT---CTCTGGGCG-ATATGGATACCCCTGGTAATTCTGAGGCTAATACAGGACC
GCAA-ACCTT----GGCT-GA----CCGGGC--TTAG----GCCTGG-----GAGGCT--
----GAGGGAGGTGTGACTCTATGGCTTGGGTT------TACCGGGAAGGGGTGCACTTT
CAGACCGCG-CTACCAAAGG-ATAGG-----------------ACCCTTGGCTCT-CTCG
--GGAGTCCAGGGGGC----------------CCGACCCCAGCGGCTCTTACTGTGTGCT
TCTGACCTATCAACTAGACGGCAGCGTAAAGGACATGCTATGGTTACAACGGGTACAGAG
GATTAGGGTTCGATCCTGGAGAGTGGGCCTGAGAGATTGCTCATACTTCTAAGGAAGGCA
GCAGGCGCGCAACGTTCCCCTTGGGCAATGCCCGAGGGCGTTAGGGGACATATGAATGCC
TGCCCATTGGGTGGGCAATTCAAATGGGTCTGTTGTAAACAGGCT---------------
----------
>Lamproderma_columbinum_179_Lc3_HQ687203
TCCTAAAGACTAAGCCATGCATGCCTTCGAATAAGAAGAAGCAATTCTCTCTGAATCTGC
GAACGGCTCCGCAAACCAGTTGTAAACTAAAGCAAGCTCGTCCTTTGT--CAACCCTCA-
CGGGTAGA--CACTGGACTTACAAGGATAACCCTGGTAATCCTGAGGCTAATACATGAAC
ATTACCCCCTCCC-AGCTAATTGACCCGGTC-TTTAT---TGACTGGT----GATACT--
-GGGGGGGGACGTGCGATTTATTTGCTAAAGCT------TGCTGGGAAAGGGTGCACGTC
TTGACCACG-TTAC-AAAG--ATATCTCCCCAACCATGACACCTGACATCCCTTCCCTCG
--GGAAGACGCATCGATGGCGATTGGGACGGGATTTATCCAGTGGCTCTTGCTGTGTGCT
TCTGACCTATCAACTAGATGGCAGCGTAATGCACATGCCATGGTTGCAACGGGTACAGAG
GATCAGGGTTCGATCCTGGAGAGTGGGCCTGAGAGATTGCTCATACTTCTAAGGAAGGCA
GCAGGCGCGCAACGTTCCCAGTGGGCAATGCCCGAGGGCGTTAGGGGACATATGAATGTC
TGCCCAATGGGTGGACAATTCAAATGGGTTTGTTTTAAACAGCCCTTCGAGTAACAAT--
----------
>Lamproderma_columbinum_57_182_Lc4
TCCTAAAGACTAAGCCATGCATGCCTTCGAATAAGAGGAAGCAATTCTCTCTGAATCTGC
GAACGGCTCCGTAAACCAGTTGTAAACTCGAGCAAGCTAGCCTGGGGA--TGGCCCTCA-
CGGGCTGA--CCCTGGGCT-ACAAGGATAACCCTGGTAATCCTGAGGCTAATACATGAGC
GTAA-ACCCT----GGGA-GA----CTGGGCC-TTCG---GGCCTGG-----GATTTT--
----AGGGGGCGTGCGAGTT-GAGGCTTGGGTTT-----TGCTGGGAAGGGGTGCACGTC
CGGACCGCG-TTAC-AAAGG-ACTGG---------CTGCTCCTCCTCCTTGCCCT-CTCG
--GGGGTGGGGGGGGGGTTGTGG---------TTGGCCCCAGCGGCTCTTGCTGTGTGCT
TCTGACCTATCAACTAGATGGCAGCATAAACGACATGCTTTGGTGACAACGGGTACAGAG
GATTAGGGTTCGATCCTGGAGAGTGGGCCTGAGAGATTGCTCATACTTCTAAGGAAGGCA
GCAGGCGCGCAACGTTCCCCTTGGGCAATGCCCGAGGGCGTTAGGGGACATATGAATGCC
TGCCCATTGGGTGGGCAATTCAAATGGGTCTGTTCTAAACAGGCT---------------
----------
>Lamproderma_columbinum_94_200_Lc4_HQ687199
TCCTAAAGACTAAGCCATGCATGCCTTCGAATAAGAGGAAGCAATTCTCTCTGAATCTGC
GAACGGCTCCGTAAACCAGTTGTAAACTCGAGCAAGCTAGCCTGGGGA--TGGCCCTCA-
CGGGCTGA--CCCTGGGCT-ACAAGGATAACCCTGGTAATCCTGAGGCTAATACATGAGC
GTAA-ACCCT----GGGA-GA----CTGGGCC-TTCG---GGCCTGG-----GATCTT--
----AGGGGGCGTGCGAGTT-GAGGCTTGGGTTT-----TGCTGGGAAGGGGTGCACGTC
CGGACCGCG-TTAC-AAAGG-ACTGG---------CTGCTCCTCCTCCTTGCCCT-CTCG
--GGGGTGGGGGGGGGTTGTGG----------TTGGCCCCAGCGGCTCTTGCTGTGTGCT
TCTGACCTATCAACTAGATGGCAGCATAAACGACATGCTTTGGTGACAACGGGTACAGAG
GATTAGGGTTCGATCCTGGAGAGTGGGCCTGAGAGATTGCTCATACTTCTAAGGAAGGCA
GCAGGCGCGCAACGTTCCCCTTGGGCAATGCCCGAGGGCGTTAGGGGACATATGAATGCC
TGCCCATTGGGTGGGCAATTCAAATGGGTCTGTTCTAAACAGGCTCTCGAGTAACAATTA
GAGGACA---
>Lamproderma_columbinum_144_Lc5_HQ687201
--CTAAAGACTAAGCCATGCATGCCTTCGAATAAGAGGAAGCAATTCTCTCTGAATCTGC
GAACGGCTCCGCAAACCAGTTGTAAACCATCGCAAGCAAGCCCAGGGGGATGGCCTTAAA
CAAGCCGGCCCCTTGGGCT-ACATGGATAACCGTGGTAATTCTGAGGCTAATACATGATC
GTAA-TCCTTGGGCGGGA-GGGCCTCCTGGC--TTAG----GCCGGGAGGTAAACCCTTC
GCTCGAGGGGCGTGTGA-TT-GTGGCTTGGGTTTT----TACCGGGAAGGGGTGCACGTC
CAGACCGCTATTA-AAAAGGAATCAG----------GACCGCTTGGGTCCTTGCT-CTCG
--GGCAAGGTCCCCCAGGCGCGGA--------CTGGCTCCAGCGGCTCTTGCTGTGTGCT
TCTGACCTATCAACTAGATGGCAGCATAACGGACATGCTTTGGTTACAACGGGTACAGAG
GATTAGGGTTCGATCCTGGAGAGTGGGCCTGAGAGATTGCTCATACTTCTAAGGAAGGCA
GCAGGCGCGCAACGTTCCCCTTGGGCAATGCTCGAGGGCGTTAGGGGACATATGAATGCC
TGCCCATTGGGTGGGCAATTCAAATGGGTCTGTTCTAAACAGGCTCTCGAGTAACAAT--
----------
>Lamproderma_columbinum_63b_Lc6_HQ687197
TCCTAAAGACTAAGCCATGCATGCCTTCGAATAAGAGGAAGCAATTCTCTCTGAATCTGC
GAACGGCTCCGCAAACCAGTTGTAAACTAGAGCAAGCAAGTCCAGGGGGATGGCCTTTA-
CGGGCTGACCTCCTGGGCT-ACATGGATAACCCTGGTAATTCTGAGGCTAATACATGATC
GTAA-ACCTT----GG---GG----CCCGGC--TGCG----GTTGGG-----ATCCCT--
----GAGGGGCGTGTGA-TT-GTGGCCTGAGTTAAAAATTGCCGGGAGGGGGTGCACGTC
CAGACCGCTATTA-AAAAGGGATCGG-----------------AACCTTCTTCCT-CTCG
--GGGAGGCGGGGG------------------CTGGCCCCAGCGGCTCTTGCTGTGTGCT
TCTGACCTATCAACTAGATGGCAGCATAAAGGACATGCTTTGGTTACAACGGGTACAGAG
GATTAGGGTTCGATCCTGGAGAGTGGGCCTGAGAGATTGCTCATACTTCTAAGGAAGGCA
GCAGGCGCGCAACGTTCCCCTTGGGCAATGCTCGAGGGCGTTAGGGGACATATGAATGCC
TGCCCATTGGGTGGGCAATTCAAATGGGTCTGTTCTAAACAGGCT---------------
----------
>Lamproderma_columbinum_132_Lc7_HQ687200
-----------AAGCCATGCATGCCTTCGAATAGGAGGAAGCAATTCTCTCTGAATCTGC
GAACGGCTCCGCAAACCAGTTGTAAACTATAGCAAGCAAGCTTAGGGGGATGGCCTTAA-
CGGGCTGACTCCTTAAGCT-ACATGGGTAACCCTGGTAATTCTGAGGCTAATACATGATC
GTAA-ACCTT----GG---GG----CCTGGC--TGCG----GTTGGG-----AT-CCT--
----AGGGGGCGTGTGA-TT-GAGGCCTGAGTTAATA--TGCCAGGAAGGGGTGCACGTC
CAGACCGCTATCA--AAAGGGATCGG-----------------TTCCTTCCCCCT-CTCG
--GGGGGGCAGGGA------------------CTGGCCCCGGCGGCTCTTGCTGTGTGCT
TCTGACCTATCAACTAGATGGCAGCATAAAGGACATGCTTTGGTTACAACGGGTACAGAG
GATTAGGGTTCGATCCTGGAGAGTGGGCCTGAGAGATTGCTCATACTTCTAAGGAAGGCA
GCAGGCGCGCAACGTTCCCCTTGGGCAATGCTCGAGGGCGTTAGGGGACATATGAATGCC
TGCCCATTGGGTGGGCAATTCAAATGGGTCTGTTCTAAACAGGCT---------------
----------
>Lamproderma_columbinum_F2_Lc8_HQ687204
--CTAAAGACTAAGCCATGCATGCCTTCGAATAAGAAAAAGCAATTCTTTCTGAATCTGC
GAACGGCTCCGCAAACCAGTTGTAAACTATAGCAAGCAAGCTTGGGGGGAAGGCCTT---
CGGGCTAACCTCCTGGGTT-AGATGGATAACCGTGGTAATTCTGTGGCTAATACGTGACC
GCAA-ACCTT----GG---GG----CCCGGT--TGCG----GCTGGG-----TACCCT--
----GAGGGACGTGTGA-TC-GAGGCCTGAGTTTTAA-CCGCCGGGAAAGGGTGCACGTC
CAGACCGCTATCA--AAAGGGATCCG-----------------AACCTTCTTTCC-TTCG
--GGAGGGTGGGGA------------------CTGGCCCCGGCGGCTCTTGCTGTGTGCT
TCTGACCTATCAACTAGATGGCAGCATAAGGGACATGCTTTGGTTACAACGGGTACAGAG
GATTAGGGTTCGATCCTGGAGAGTGGGCCTGAGAGATTGCTCATACTTCTAAGGAAGGCA
GCAGGCGCGCAACGTTCCCATTGGGCAATGCCCGAGGGCGTTAGGGGACATATGAATGCC
TGCCCATTGGGTGGGCAATTCAAATGGGTCTGTTCTAAACAGGCT---------------
----------
>Lamproderma_puncticulatum_172_Lp1_HQ687194
TCCTAAAGACTAAGCCATGCATGCCTTCGAATAAGAGGAAGCAATTCTCTCTGAATCTGC
GAACGGCTCCGCAAACCAGTTGTAAACTATAGCAAGCAAGCCTAGG-AC-TGGCCCTCG-
CGGGCTGGG--CCTGGGCG-ATAAGGATAACCCTGGTAATTCTGAGGCTAATACATGAGC
GTAA-AACTC----GGCT-GA----CTGGGC--TTCG----GCCTGG-----AAAGCT--
----GGGGGATGTGCGAGTA-ATGGCTTGGGTTT-----TGCCGGGAAAGGACGCACTTC
CAGACCGCG-CTA-AAAAGG-ACTCG---------------------CTTGATCC-CTCG
--GGATCGAG----------------------CTTGCCCCAGCGGCTCTTGCTGTGTGCT
TCTGACCTATCAACTAGACGGCAGCGTAACGGACATGCTATGGTGACAACGGGTACAGAG
GATTAGGGTTCGATCCTGGAGAGTGGGCCTGAGAGATTGCTCATACTTCTAAGGAAGGCA
GCAGGCGCGCAACGTTCCCCTTGGGCAATGCCCGAGGGCGTTAGGGGACATATGAATGCC
TGCCCATTGGGTGGGCAATTCAAATGGGTCTGTTCTAAACAGGCT---------------
----------
>Lamproderma_puncticulatum_3_Lp2_HQ687195 
TCCTAAAGACTAAGCCATGCATGCCTTCGAATAAGAGGAAGCAATTCTCTCTGAATCTGC
GAACGGCTCCGCAAACCAGTTGTAAACTATAGCAAGCAAG-CTAGGGAC-TGGCCCTCA-
CGGGCTGGG--CCCGGGCG-ATAAGGATAACCCTGGTAATTCTGAGGCTAATACGTGAAT
GTAC-AACTC----GGCC-GA----CCGGGC--TTCG----GCCTGG-----GAAGCT--
----GGGGGACGTGCGTGTA-ATGGCTTGGGTTT-----TGCCGGGAAAGGACGCACTTC
CAGACCGCG-CTA-AAAAGG-ACTCG---------------------CTTGCTCC-CTCG
--GGAGCGAG----------------------CTTGCCCCAGCGGCTCTTGCTGTGTGCT
TCTGACCTATCAACTAGACGGCAGCGTAAGGGACATGCTATGGTGACAACGGGTACAGAG
GATTAGGGTTCGATCCTGGAGAGTGGGCCTGAGAGATTGCTCATACTTCTAAGGAAGGCA
GCAGGCGCGCAACGTTCCCCTTGGGCAATGCCCGAGGGCGTTAGGGGACATATGAATGCC
TGCCCATTGGGTGGGCAATTCAAATGGGTCTGTTCTAAACAGGCT---------------
----------
>Lamproderma_puncticulatum_162_Lp3_HQ687202
TCCTAAAGACTAAGCCATGCATGCCTTCGAATAAGAGGAAGCAATTCTCTCTGAATCTGC
GAACGGCTCCGCAAACCAGTTGTAAACTATAGCAAGCAAG-CTAGGGAG-TGGCCTTCA-
CGGGCTGAG--CCTGGGCG-ATAAGGATAACCCTGGTAATTCTGAGGCTAATACGTGAAT
GTAC-AACTC----GGTA-GA----CCGGGC--TTCG----GCCTGG-----GAAGCT--
----GGGGGACGTGCGTGTA-ATGGCTTGGGTTT-----TGCCGGGAAAGGACGCACTTC
CGGACCGCG-TTA-AAAAGG-ACTCG---------------------CTTGCTCC-CTCG
--GGAGCGGG----------------------CTTGCCCCAGCGGCTCTTGCTGTGTGCT
TCTGACCTATCAACTAGACGGCAGCGTAAGGGACATGCTATGGTGACAACGGGTACAGAG
GATTAGGGTTCGATCCTGGAGAGTGGGCCTGAGAGATTGCTCATACTTCTAAGGAAGGCA
GCAGGCGCGCAACGTTCCCCTTGGGCAATGCCCGAGGGCGTTAGGGGACATATGAATGCC
TGCCCATTGGGTGGGCAATTCAAATGGGTCTGTTCTAAACAGGCT---------------
----------
