# Supplementary material for: Genetic Structure of Two Protist Species (Myxogastria, Amoebozoa) Suggests Asexual Reproduction in Sexual Amoebae
Source: PLoS One. 2011 Aug 1;6(8):e22872. doi: 10.1371/journal.pone.0022872 (PMC3148230; doi:10.1371/journal.pone.0022872)
Supplement: Supporting information S8 — Alignment in fasta format of the ten unique ITS 1 sequences, partially aligned. (FAS) [file pone.0022872.s008.fas]

>Lamproderma_columbinum_90_Lc1_HQ692808
-GTAACAAGGTAATCGTAGGTGAACCTGCGTTTGGATCATTACAAATCAAAAAGAGGTAA
TGGTGGGACGAGTACCCCCAGCCTTATAAAAGGGGATAAAGAGGTAATGGTGGGACGAGT
ACCCCCAGCCTCACAAGGTAATGGT-----------------------------------
-------------------------GGGACGAGTACCCCCAGCCTCATAAAGGGGATAAA
GAGGTAATGGTGGGACGAGTACCCCCAGCCTCATAAAGGGGATAAAGAGGTAATGGTGGG
ACGAGTACCCCCAGCCTCAAAAAGGCCAGGACCGGGCCTAATTGGAGTAAATGAGTAGGT
TAAACAAGTAGGGCACTGTTCAAGCCTTTGAGTAGGGCACCATTCGACTTTCGAGTGGGG
CTCTATTTGGGCTCTTGAGCAGAGTTCTACAAGTGGGGCACTGTTCTCAAGCCTTGGGTA
GCGCACCGCTCAAACGGGAGTTGAGTGGAGCTCTATTCGGGCTTGAGCAGGGCCCTGCGA
ATTAACGTCTGCACTGGTGAACCTGCAGGCGGGCAGGGGGACCCCCCAGGGGTCCTCTTG
CTCTGCGGCTGAAGAGGCTAGTACCTTCCCCTAGGGGGAGGTCCTTGCTTCTTTGGCCCA
AACCTGGGCTAGGGGCCTTACTGACCTTAGTAACCTAACTCTCCCTATCCTAACTAGCTA
GGGGGGACCTGGTAGCTAAGGGCTGTAATGCACCTCACCTGTCTAGACTTGCAAAGCT-T
GAGGGGTACTTCCCCACAGGAAGAGCTTGCTAGG-CGAAAAACCACCTTCAAATACACCG
TTAG
>Lamproderma_columbinum_192_Lc2_HQ692809
------------------------------------------TTGGATCATTACAGGCTT
AAGGCTAGACTCTTGAGTGGAGTACCATTTGGGGGGAAAGCCTTAAGGCTGGCTCTCGAG
TGGAGCGCCATTCAGGGGGAAGCCTCAAAGCTGAGGGGAGCCAGGAGGGAACACTGGGCA
GCCGCAAGCTGCTCAGAAAAGGCCAGGGCAAAGGCCTGATGGGGATCCGTCTCGAGTAAG
ACGCAAAATGCTCCGTCCGGAAGACGTTAAAGGCCCCGTCCTGAGCAGGGGAGACGGTAA
AACTGCTTTGTCAGCATGACATTTAAAATGCAAGGTAAGCTTTCCTTTCCGCTTGCGGGG
GTCAGGAGGGCTTATCACGTCGTGCATGACGATAAAAGGCAAGTGGGAGCGAGGCAAGCA
AAGGGGTGGGGTGGCCAGGCCGTTTAACCAGACGGCCAGGCTGCTTCACCTGCCTCAATC
CCAGGTCTCAGGCATTTGACCTTAAACCGGCCTTTAATCCCTGCGGGGTACGTCCTTGGC
AGGACTCCTGGATAGGAAATGCTAGTCTTAGGCTTGACTTTAATCAGCCTGTCCGCACTG
GTGAACCTGCGGGCAGGGCAAGGGACTCTTTTCCCTATTATGGGAGGAGGGAGTCCTTTG
CTCTGAGGCCGTGAGTAAGGCCCAAACCTGGGCTAGGATCCTTGCAGACCTGGATGCCTT
ATCCCTCCCCCTCCTGACTTGGGGGGGGGGGAGGGAGCTGGCCAAAGGGAATGCAGGGAC
CCTCGCCTGTCTAGGCTGCAAAGGCTGGGGGTGCTCCCCTAGGAAGAGCTGCTTAGGCGA
A
>Lamproderma_columbinum_179_Lc3_HQ692810
------------------------------------------AACCCTTTGCGACTCGAC
AATATATGATGGCATGCACAGGCTTTAGGCTTGCAGTGGGTGACCAAGGATAGCTTTCCC
TGGTCTCTGCTGCTTTCCTATCGCCAGACCCGAGCTAGGCTGATTGGGGTGAGGTGGTCA
ATGGGAGTAGCTCTCCTATTGACTGCTCGACTCCTCTCGGTTATTTCCTCGGGTCACAAT
GATGATGGCATGGATATGCTTTAGGCTTGCAGTGGGTGACCAAGGATAGCTTCCCTGGTC
TCTGCTGCTTCCTATCGCCAGGCCCGAGCTAGGCTGATTGGGGTGAGGTGGTCGATGGGA
GTAGCTCTCCTATTGACTGCTCGACTCCTCTCGGTTATTTCCTCGGGCCACAAACTCCCC
CGTACTGGTGAACCTACGGGGTGGGTGTGAGCATGTCACCCTCTTTGACACCATTTAAAA
CTCTTGAAAACTCTTGGTTTAAAACTCTTGAAAACTCTTAGTTTAAAACTTTTGGTAGTC
AAAGAGATCGTGAAGCACCCACTCTTTGACACCTCCAAAACATAGGTAGTCAAAGAGAGC
GTGAAGCATACTCACAGCCCTGTCAAAGGGTTGGGGCCAATGGGATGGCTGGGAAACCTA
CTCCCCCCTCTATGTAGGGCCATGCAGTTGTTCTAGGGGTTCCTGGGTGGCTCCTTGCCC
TTAGAACGGCTGCATGTCCTTATGTATTGTGGGTGAGGAAGTAGTACCGCTCTCCCTGTC
GGCCTGCCTCCTTGCTCCGGCTAAAAAACAAAAGGGTTGGGGCTAATTGGATGGTGGGAA
ACCTACTCCCCCCTCTATGTAGGGCCATGTAGTTGTTCTAGGGGTTCGGGTGGCTCCTTG
ACCTTAGAACGCTGCATGTCCTTATGTATTGTGGGTGAGGAAGTAGTACCGCTCTCCATG
TCGCGGCCTCTCTCTGTCT
>Lamproderma_columbinum_189_Lc4_HQ692811
------------------------------------------------------------
------------------------------------------------------------
------------------------------------------------------------
------------------------------------------------------------
------------------------------------------------------------
------------------------------------------------GAGGGGGGTGGG
TACGAGGCTAGCTACCTCGTGCCTCCCTCTCGTCTCCTCCCATGTTCTGAGGGCACGTGG
GCTAACCCCCTGCGTGCCCCAAAACTGGGCTCGGTCACAGGGCTTTCATGCCTTGTGGCC
TTGCCTGTCTATCCTGGCTAATGCGAGTTGCA----------------------------
------------------------------------------------------------
------------------------------------------------------------
------------------------------------------------------------
------------------------------------------------------------
CGACGACCCATGACTGCAGCGAGCACGGCCAGGCCGGGCAAAAAAAAACATCCGACACCG
TTGGACGATGGATTGCTAGGTACTCGCTTCGACGAAGAGCGCAGTGAAACGCGATAACGC
TTGTGACTCGCA
>Lamproderma_columbinum_63b_Lc6_HQ692812
--------GGTAATCGTAGGTGAACCTGC-------------------------------
------------------------------------------------------------
------------------------------------------------------------
------------------------------------------------------------
------------------------------------------------------------
----------------------------------GGGCGAGTGC-AAGGGAGGGCAGGGT
TTGGGGGTTGGGGCTTGGCGGCCCCTCTCTCCTTCCCCCTACTGACCTGGCATTCTGAGG
GCATGGGTTCCCTGATCCCCTTTGGCTTAACTCTGTTTCGCCGAGCAGGGGGGAGGGTTG
AGCCCAGGCTCCAAAAACACACTGTCTAAGCTTGTGAATCCTGT----------------
------------------------------------------------------------
------------------------------------------------------------
------------------------------------------------------------
---------------------------------------------------GGGGGAGGG
GTCTTCCCTTCCTAACTGGAGAATCTAGC-GAGGGCAG-AAACCCCCGAAAAACACACCG
TTAGACGATGGATTGCTTGGTACTCGCTTCGACGAAGAGCGCAGTGAAACGCGATAACGC
TTGTGACTCGCA
>Lamproderma_columbinum_132_Lc7_HQ692813
-------AGGTAATCGTAGGTGAACCTGCGTTTGGATCATTAAACAGTAACTAAACGAGT
AGGGGTCTGGGGAGGGCTTAAAGCTCCCCCTGCCTGTGTTCGAGGGAGACCTTAAGGGTG
TTGCTCGCCCTATAGGACAACCGAGAGCAAAGGCAGGGGAGGCTTAACGGGCCCCCCCTG
CTGAGCCTAAGGGAACCCTGTGGGAGTCGCAAACCCGCAGGGAGACCTGGGCAAGGCTAA
AGAATACAGTCCGTACTGGTGAACCTGC--------------------------------
----------------------------------GGGCGAGTGC-AAGGAAGTAGAGGGT
GGAGCGTAGCTTAGCTTAGCTTAGCATAG-----CTTAGCCTAGCCGAGACTTAGCTTAG
CGGCCTAGTCGAAGCTTAGCTTAGCTTAGCTTAGCCAAAGCTTAGCCGGCTCTGCCCCCT
GCTAATCTGCATTCTGAGGGCATGGGTTCCCTGACCCCTTAAGCTAGCTTAAGGGTGAGG
GTCGAGCCCATGCTCCACTGTCTAAAGCTAAGGAGT------------------------
------------------------------------------------------------
------------------------------------------------------------
----------------------------------------------------CCCTTGGG
AGCTCGCAACTCTCGAGGGCCGATCTAGCTTAAGGTAGAAAACCCCCCCGAAAAACACCG
TTAGACGATGGATTGCTTGGTACTCGCTTCGACGAAGAG
>Lamproderma_columbinum_F1_Lc7_HQ692814
-GTAACAAGGTAATCGTAGGTGAACCTGCGTTTGGATCATTAAACAGTAACTAAACGAGT
AGGGGTCTGGGGAGGGCTTAAAGCTCCCCCTGCCTGCGTTCGAGGGAGACCTTAAGGGTG
TTGCTCGCCCTATAGGACAACCGAGAGCAAAGGCAGGGGAGGCTTAACGGGCCCCCCCTG
CTGAGCCTAAGGGAACCCTGTGGGAGTCGCAAACCCGCAGGGAGACCTGGGCAAGGCTAA
AGAATACAGTCCGTACTGGTGAACCTGC--------------------------------
----------------------------------GGGCGAGTGC-AAGGAAGTAGAGGGT
GGAGCGTAGCTTAGCTTAGCTTAGCATAGCATAGCTTAGCCTAGCCGAGACTTAGCTTAG
CGGCCTAGTCGAAGCTTAGCTTAGCTTAGCTTAGCCAAAGCTTAGCCGGCTCTGCCCCCT
GCTAATCTGCATTCTGAGGGCATGGGTTCCCTGACCCCTTAAGCTAGCTTAAGGGTGAGG
GTCGAGCCCATGCTCCACTGTCTAAAGCTAAGGAGT------------------------
------------------------------------------------------------
------------------------------------------------------------
----------------------------------------------------CCCTTGGG
AGCTCGCAACTCTCGAGGGCCGATCTAGCTTAAGGTAGAAAACCCCCCCGAAAAACACCG
TTAGACGATGGATTGCTTGGTACTCGCTTCGACGAAGAGCGCAGTGAAACGCGATAACGC
TTGTGACTCGCA
>Lamproderma_puncticulatum_30_Lp1_HQ692815
--------GGTAATCGTAGGTGAACCTGCGTTTGGATCATTACAAATGGGGG-AACCCTT
GCGACTT-CAAGCGGCGGGCG-TGTGT---------------------GAAAAGCCCGTA
CTGGTGAACCTGC-----------------------------------------------
------------------------------------------------------------
------------------------------------------------------------
----------------------------------GGGCGAGCGTGGCTGTCTATCACTGT
AAGGTTGCTGGGAAAACCCTTATTT-CCTTTGCCCTACCAAGCATGGAAGCTGAAAGGCA
TCCTTGTGGCCCTGGAGCGAGACCAGGGACGGTAACAACGGGCAGGGGATTGGGCTT-CC
AAAGCAGTCAACAGTCCCTAAACAGGAGGGG--ATGGGG-TGGATGTAGGGGGAAGGGGG
GGAGTTCGCTCCCTGCTTTCCCCGTTCTGCCCCGTCAAATC--CTAGGGATCGGTGACAA
GGCAGCTGCGTTCCGAGGCATGGGGGGAGGGTTTCCCTCTCTCT--GTGCACGATCTCTA
GGGCTCGGTTAAAAAGCGAGCGGGGG-TACGGCAAAGAATCCGCTTCTAGGAGCGAATGA
CATGCTTTAAAAGTGCCACTGCTTGCCTAGTAAGCCTTGCCTGTTCCATCTCGGCTGGTA
TCGGGGGTCGCTCCCCTGATCGAGGCTAGATGGGACGAAA-CCCACC-TAAAATACACCG
TTAGGCGATGGATTGCTAGGTACTCGCTTCGACGAAGAGCGCAGTGAAACGCGATAACGC
TTGTGACTCGCA
>Lamproderma_puncticulatum_73_Lp2_HQ692816
----------------TAGGTGAACCTGCGTTTGGATCATTACAACTGGG---AACCCTT
GCGACTTTCAAGCGATGAGTGGTGTGTACGAAAGCAGCGGACGCTGT-GAAAAGCCCGTA
CTGGTGAACCTGC-----------------------------------------------
------------------------------------------------------------
------------------------------------------------------------
----------------------------------GGGCGAGCGTGGCTCCCTATCACTGT
AGGGCTGCTGGGAAAACCCTTATTTGCCTTTGCCCTACCAAGCATGGAAGCTGAAAGGCA
TCC-TGTGGCCCTGGAGCGAGACCAGGGACGGTAACAACGGGTGGGGGATTGGGCTTACC
AAAGCAGTCGACAGTCCC-GAACGGAGGGGGGACGGGGCGGGGAAT-------GAGGGG-
--AGTCCGCTCCCTGCTTCCCCCGTTCCGTCCCGT-AATC--TTGTGGGATCGGTGACAA
GGG--CTGCGTTCCGAGGCATGGTGGGGGGGTCTCCCCCCCTCACCGTGCCCGATCTCTA
GGGCTCGGTTAAAAAGCGAGCGGGGGCTACGGCAAAGAATCCGCTTCTAGGAGCGAATGA
CGTGCTTCAATA--GCCACTGCTTGCTGAGTAAGCCTCGCCTGTCCCATC-GGCCTGTAC
CCAGGGGTAGCTCCCCTGGGCGAGGCTGATGCGGACGAAG--TCACC-TAAA-TACACCG
TTAGGCGATGGATTGCTAGGTACTCGCTTCGACGAAGAGCGCAGTGAAACGCGATAACGC
TTGTGACTCGCA
>Lamproderma_puncticulatum_162_Lp3_HQ692817
----------------TAGGTGAACCTGCGTTTGGATCATTACAATTGGAAGAAGCCCTT
GCGACTT-CAAGCGATCAGTGGTGTGTACAAGAGCAGCGGACGCTAC-AAAAAGCCCGTA
CTGGTGAACCTGC-----------------------------------------------
------------------------------------------------------------
------------------------------------------------------------
----------------------------------GGGCGAGCGTGGCTCCCTATCACTAT
AAGACTGCTGGGAAAACCCTTATTTCCC-TTGCCCTACCAAGCATGGAAGCTGAAAGGCA
TCC-TGTGGCCCTGGAGCGAGACCAGGGACGGTAACAACGGGCAGGGGATTGGGCTTACC
AAAGCAGTCATCAGTCCC-AAACGGGAGGGGAGACGGGTGCGGATGTAGGGGGAAGGGG-
---GT-CGCTCCCTGCTTCCGCCGTTCCGCCCCGTCGAACCTCCTGGGGATCGGTGACAA
GGCAGCTGCGTTCCGAGGCATGGGGGG----TCTTCCCCT------GTGCCCGATCT--A
GGGCTCGGTTGAAAAGCGAGCGGGGGCTACGGCAAAGAGTCCGCTTCTAGGAGCGAACGA
CGTGCTT--ATG--GCCACTGCTTGCCCAGTAAGCTTCGCCTGTTCCGTTCAGCCTGTAC
CCAGGGGTAGCTCCCCTGGGCGAGGCTGAATGGGACGAAG--TCACC-TAAT-TACACCG
TTAGGCGATGGATTGCTAGGTACTCGCTTCGACGAAGAGCGCAGTGAAACGCGATAACGC
GTTGT
