# Supplementary material for: Genetic Structure of Two Protist Species (Myxogastria, Amoebozoa) Suggests Asexual Reproduction in Sexual Amoebae
Source: PLoS One. 2011 Aug 1;6(8):e22872. doi: 10.1371/journal.pone.0022872 (PMC3148230; doi:10.1371/journal.pone.0022872)
Supplement: Supporting information S9 — Alignment in fasta format of 19 EF-1α sequences (related to the tree in Fig. 2B), along with most of hitherto available myxogastrian sequences. Only the ca. first 1000 positions are shown. The intron obligatory for myxogastrians starts at position 692. (FAS) [file pone.0022872.s009.fas]

>L_columbinum_2_Lc2
-------------------TCGACAAGAGAACCATCGAGAAGTTCGAGAAGGAAGCCTCT
GAAATGGGTAAAGGTTCCTTCAAATATGCCTGGGTGTTGGACAAACTCA-----------
------------------------------------------------------------
------------------------------------------------------------
------------------------------------------------------------
------------------------------------------------------------
------------------------------------AGTCCGAACGTGAGCGTGGTATCA
CCATTGACATTGCTCTCTGGAAGTTCGAGACTGCCAAGTACTACATCACCATCATCGACG
CCCCCG------------------------------------------------------
------------------------------------------------------------
----------------------------------------------GACATCGTGACTTC
ATCAAGAACATGATTACCGGTACCTCCCAG-GTA-GCTTCCCTCTCCTTCTCTCTCTCTC
ATTACTTTGCCCGCTT-CTTG-TTTTTGCACAATTCCTCGCGTGCCCAGTTGCTCATATT
ATTGCA-TAG--------------------------------------------------
------------------------------------------------------------
------------------------------------------------------------
------------------------------------------------------------
------------GCTGATGCTGCCGTGTTGGTCATTGCCTCCCCAACTG-----------
------------------------------------------------------------
------------------------------------------------------------
----------------GTGAGTTCGAGGCCGGTATCGCCAAGAGTGGACAGACCCGCGAG
CACGCTCTCCTTGCCTACACCTTGGGTGTGAGGCAGATGATCGTTGCCATCAACAAGATG
GACGAGAAATCCGTTGCCTGGAGCCAG---------------------------------
------------------------------------------------------------
------------------------------------------------------------
---------------TCCCGTTACGACGAAATCGTGAAGGAGACCTCTTCCTTCGTGAAG
AAGATCGGGTACAACCCCGAGAAGATCAACTTCGTTCCCATTTCCGGATGGGCCGGAGAC
AACATGCTCGAGAAGTCCGCCAACCTCTCTTGGTACAAGGGACCCACCCTCCTCGAGGCC
CTTGATGCCATCAGT---------------------------------------------
------------------------------------------------------------
---------------------------------------G--------------------
------------------------------------------------------------
-------------------------------------------------------AG
>L_columbinum64_Lc2
--------------------------GAGAACCATCGAGAAGTTCGAGAAGGAAGCCTCT
GAAATGGGTAAAGGTTCCTTCAAATATGCCTGGGTGTTGGACAAACTCA-----------
------------------------------------------------------------
------------------------------------------------------------
------------------------------------------------------------
------------------------------------------------------------
------------------------------------AGTCCGAACGTGAGCGTGGTATCA
CCATTGACATTGCTCTCTGGAAGTTCGAGACTGCCAAGTACTACATCACCATCATCGACG
CCCCCG------------------------------------------------------
------------------------------------------------------------
----------------------------------------------GACATCGTGACTTC
ATCAAGAACATGATTACCGGTACCTCCCAG-GTA-GCTTCCCTCTCCTTCTCTCTCTCTC
ATTACTTTGCCCGCTT-CTTG-TTTTTGCACAATTCCTCGCGTGCCCAGTTGCTCATATT
ATTGCA-TAG--------------------------------------------------
------------------------------------------------------------
------------------------------------------------------------
------------------------------------------------------------
------------GCTGATGCTGCCGTGTTGGTCATTGCCTCCCCAACTG-----------
------------------------------------------------------------
------------------------------------------------------------
----------------GTGAGTTCGAGGCCGGTATCGCCAAGAGTGGACAGACCCGCGAG
CACGCTCTCCTTGCCTACACCTTGGGTGTGAGGCAGATGATCGTTGCCATCAACAAGATG
GACGAGAAATCCGTTGCCTGGAGCCAG---------------------------------
------------------------------------------------------------
------------------------------------------------------------
---------------TCCCGTTACGACGAAATCGTGAAGGAGACCTCTTCCTTCGTGAAG
AAGATCGGGTACAACCCCGAGAAGATCAACTTCGTTCCCATTTCCGGATGGGCCGGAGAC
AACATGCTCGAGAAGTCCGCCAACCTCTCTTGGTACAAGGGACCCACCCTCCTCGAGGCC
CTTGATGCCATCAGT---------------------------------------------
------------------------------------------------------------
---------------------------------------G--------------------
------------------------------------------------------------
-------------------------------------------------------AG
>L_columbinum_106_Lc2_JF431066
-------------------TCGACAAGAGAACCATCGAGAAGTTCGAGAAGGAAGCCTCT
GAAATGGGTAAAGGTTCCTTCAAATATGCCTGGGTGTTGGACAAACTCA-----------
------------------------------------------------------------
------------------------------------------------------------
------------------------------------------------------------
------------------------------------------------------------
------------------------------------AGTCCGAACGTGAGCGTGGTATCA
CCATTGACATTGCTCTCTGGAAGTTCGAGACTGCCAAGTACTACATCACCATCATCGACG
CCCCCG------------------------------------------------------
------------------------------------------------------------
----------------------------------------------GACATCGTGACTTC
ATCAAGAACATGATTACCGGTACCTCCCAG-GTA-GCTTCCCTCTCCTTCTCTCTCTCTC
ATTACTTTGCCCGCTT-CTTG-TTTTTGCACAATTCCTCGCGTGCCCAGTTGCTCATATT
ATTGCA-TAG--------------------------------------------------
------------------------------------------------------------
------------------------------------------------------------
------------------------------------------------------------
------------GCTGATGCTGCCGTGTTGGTCATTGCCTCCCCAACTG-----------
------------------------------------------------------------
------------------------------------------------------------
----------------GTGAGTTCGAGGCCGGTATCGCCAAGAGTGGACAGACCCGCGAG
CACGCTCTCCTTGCCTACACCTTGGGTGTGAGGCAGATGATCGTTGCCATCAACAAGATG
GACGAGAAATCCGTTGCCTGGAGCCAG---------------------------------
------------------------------------------------------------
------------------------------------------------------------
---------------TCCCGTTACGACGAAATCGTGAAGGAGACCTCTTCCTTCGTGAAG
AAGATCGGGTACAACCCCGAGAAGATCAACTTCGTTCCCATTTCCGGATGGGCCGGAGAC
AACATGCTCGAGAAGTCCGCCAACCTCTCTTGGTACAAGGGACCCACCCTCCTCGAGGCC
CTTGATGCCATCAGT---------------------------------------------
------------------------------------------------------------
---------------------------------------G--------------------
------------------------------------------------------------
-------------------------------------------------------AG
>L_columbinum_185_Lc2
-------------------TCGACAAGAGAACCATCGAGAAGTTCGAGAAGGAAGCCTCT
GAAATGGGTAAAGGTTCCTTCAAATATGCCTGGGTGTTGGACAAACTCA-----------
------------------------------------------------------------
------------------------------------------------------------
------------------------------------------------------------
------------------------------------------------------------
------------------------------------AGTCCGAACGTGAGCGTGGTATCA
CCATTGACATTGCTCTCTGGAAGTTCGAGACTGCCAAGTACTACATCACCATCATCGACG
CCCCCG------------------------------------------------------
------------------------------------------------------------
----------------------------------------------GACATCGTGACTTC
ATCAAGAACATGATTACCGGTACCTCCCAG-GTA-GCTTCCCTCTCCTTCTCTCTCTCTC
ATTACTTTGCCCGCTT-CTTG-TTTTTGCACAATTCCTCGCGTGCCCAGTTGCTCATATT
ATTGCA-TAG--------------------------------------------------
------------------------------------------------------------
------------------------------------------------------------
------------------------------------------------------------
------------GCTGATGCTGCCGTGTTGGTCATTGCCTCCCCAACTG-----------
------------------------------------------------------------
------------------------------------------------------------
----------------GTGAGTTCGAGGCCGGTATCGCCAAGAGTGGACAGACCCGCGAG
CACGCTCTCCTTGCCTACACCTTGGGTGTGAGGCAGATGATCGTTGCCATCAACAAGATG
GACGAGAAATCCGTTGCCTGGAGCCAG---------------------------------
------------------------------------------------------------
------------------------------------------------------------
---------------TCCCGTTACGACGAAATCGTGAAGGAGACCTCTTCCTTCGTGAAG
AAGATCGGGTACAACCCCGAGAAGATCAACTTCGTTCCCATTTCCGGATGGGCCGGAGAC
AACATGCTCGAGAAGTCCGCCAACCTCTCTTGGTACAAGGGACCCACCCTCCTCGAGGCC
CTTGATGCCATCAGT---------------------------------------------
------------------------------------------------------------
---------------------------------------G--------------------
------------------------------------------------------------
-------------------------------------------------------AG
>L_columbinum_192_Lc2
-------------------TCGACAAGAGAACCATCGAGAAGTTCGAGAAGGAAGCCTCT
GAAATGGGTAAAGGTTCCTTCAAATATGCCTGGGTGTTGGACAAACTCA-----------
------------------------------------------------------------
------------------------------------------------------------
------------------------------------------------------------
------------------------------------------------------------
------------------------------------AGTCCGAACGTGAGCGTGGTATCA
CCATTGACATTGCTCTCTGGAAGTTCGAGACTGCCAAGTACTACATCACCATCATCGACG
CCCCCG------------------------------------------------------
------------------------------------------------------------
----------------------------------------------GACATCGTGACTTC
ATCAAGAACATGATTACCGGTACCTCCCAG-GTA-GCTTCCCTCTCCTTCTCTCTCTCTC
ATTACTTTGCCCGCTT-CTTG-TTTTTGCACAATTCCTCGCGTGCCCAGTTGCTCATATT
ATTGCA-TAG--------------------------------------------------
------------------------------------------------------------
------------------------------------------------------------
------------------------------------------------------------
------------GCTGATGCTGCCGTGTTGGTCATTGCCTCCCCAACTG-----------
------------------------------------------------------------
------------------------------------------------------------
----------------GTGAGTTCGAGGCCGGTATCGCCAAGAGTGGACAGACCCGCGAG
CACGCTCTCCTTGCCTACACCTTGGGTGTGAGGCAGATGATCGTTGCCATCAACAAGATG
GACGAGAAATCCGTTGCCTGGAGCCAG---------------------------------
------------------------------------------------------------
------------------------------------------------------------
---------------TCCCGTTACGACGAAATCGTGAAGGAGACCTCTTCCTTCGTGAAG
AAGATCGGGTACAACCCCGAGAAGATCAACTTCGTTCCCATTTCCGGATGGGCCGGAGAC
AACATGCTCGAGAAGTCCGCCAACCTCTCTTGGTACAAGGGACCCACCCTCCTCGAGGCC
CTTGATGCCATCAGT---------------------------------------------
------------------------------------------------------------
---------------------------------------G--------------------
------------------------------------------------------------
-------------------------------------------------------AG
>L_columbinum_144_Lc5_JF431067
-------------------TCGACAAGAGAACCATCGAGAAGTTCGAGAAGGAAGCCTCC
GAAATGGGTAAAGGTTCCTTCAAATATGCCTGGGTGTTGGACAAACTCA-----------
------------------------------------------------------------
------------------------------------------------------------
------------------------------------------------------------
------------------------------------------------------------
------------------------------------AGTCCGAACGCGAGCGTGGTATCA
CCATTGACATTGCTCTTTGGAAGTTCGAAACCGCCAAGTACTACATCACCATCATCGACG
CCCCCG------------------------------------------------------
------------------------------------------------------------
----------------------------------------------GACATCGTGACTTC
ATCAAGAACATGATTACTGGTACCTCCCAG-GTAAGCTTCCTTTC---------------
-GATTTTTGCCCGTTTTCTTGCTTTTTGCCCAATTCCTCG--TGCTCGGGTGCTAATAGT
ACAGTA-CAG--------------------------------------------------
------------------------------------------------------------
------------------------------------------------------------
------------------------------------------------------------
------------GCTGATGTCGCCGTGCTGGTCATTGCCTCCCCAACTG-----------
------------------------------------------------------------
------------------------------------------------------------
----------------GTGAGTTCGAGGCTGGTATTGCCAAGAGCGGACAGACCCGCGAG
CACGCTCTCCTTGCCTACACCCTCGGGGTGAGGCAGATGATCGTTGCCATCAACAAGATG
GATGAGAAGTCCGTCAACTGGAGCCAG---------------------------------
------------------------------------------------------------
------------------------------------------------------------
---------------GCCCGTTATGACGAAATCGTGAAGGAGACTTCGTCCTTCGTCAAG
AAGATCGGGTTCAACCCCGAGAAGATCAACTTCGTCCCCATTTCTGGATGGGCTGGAGAC
AACATGCTCGAGAAGTCCCCCAACCTCCCCTGGTACAAGGGACCCACCCTCCTCGAGGCC
CTTGATGCCGTCACT---------------------------------------------
------------------------------------------------------------
---------------------------------------G--------------------
------------------------------------------------------------
-------------------------------------------------------AG
>L_columbinum_33_Lc6
-------------------TCGACAAGAGAACCATCGAGAAGTTCGAGAAGGAAGCCTCC
GAAATGGGTAAAGGTTCCTTCAAATATGCCTGGGTGTTGGACAAACTCA-----------
------------------------------------------------------------
------------------------------------------------------------
------------------------------------------------------------
------------------------------------------------------------
------------------------------------AGTCCGAACGCGAGCGTGGTATCA
CCATTGACATTGCTCTTTGGAAGTTCGAAACCGCCAAGTACTACATCACCATTATCGATG
CCCCTG------------------------------------------------------
------------------------------------------------------------
----------------------------------------------GACATCGTGACTTC
ATCAAGAACATGATTACTGGTACCTCCCAG-GTAAGCTTTCTTGC---------------
-GACATTTGCCCGTTTTCTTACTT----CCCAATTCCTCG--TGCTGTGGCGCTAATAGT
ACAGTAATAG--------------------------------------------------
------------------------------------------------------------
------------------------------------------------------------
------------------------------------------------------------
------------GCTGATGTCGCCGTGTTGGTCATTGCCTCCCCAACTG-----------
------------------------------------------------------------
------------------------------------------------------------
----------------GTGAGTTCGAGGCTGGTATTGCCAAGAGCGGACAGACCCGTGAG
CACGCTCTCCTTGCCTACACCCTCGGTGTGAGGCAGATGATCGTTGCCATCAACAAGATG
GACGAGAAATCCGTCAACTGGAGCCAG---------------------------------
------------------------------------------------------------
------------------------------------------------------------
---------------GCCCGTTATGACGAAATCGTGAAGGAGACTTCGTCCTTCGTCAAG
AAGATCG--
>L_columbinum_63_Lc6_JF431068
-------------------TCGACAAGAGAACCATCGAGAAGTTCGAGAAGGAAGCCTCC
GAAATGGGTAAAGGTTCCTTCAAATATGCCTGGGTGTTGGACAAACTCA-----------
------------------------------------------------------------
------------------------------------------------------------
------------------------------------------------------------
------------------------------------------------------------
------------------------------------AGTCCGAACGCGAGCGTGGTATCA
CCATTGACATTGCTCTTTGGAAGTTCGAAACCGCCAAGTACTACATCACCATTATCGATG
CCCCTG------------------------------------------------------
------------------------------------------------------------
----------------------------------------------GACATCGTGACTTC
ATCAAGAACATGATTACTGGTACCTCCCAG-GTAAGCTTTCTTGC---------------
-GACATTTGCCCGTTTTCTTACTT----CCCAATTCCTCG--TGCTGTGGCGCTAATAGT
ACAGTAATAG--------------------------------------------------
------------------------------------------------------------
------------------------------------------------------------
------------------------------------------------------------
------------GCTGATGTCGCCGTGTTGGTCATTGCCTCCCCAACTG-----------
------------------------------------------------------------
------------------------------------------------------------
----------------GTGAGTTCGAGGCTGGTATTGCCAAGAGCGGACAGACCCGTGAG
CACGCTCTCCTTGCCTACACCCTCGGTGTGAGGCAGATGATCGTTGCCATCAACAAGATG
GACGAGAAATCCGTCAACTGGAGCCAG---------------------------------
------------------------------------------------------------
------------------------------------------------------------
---------------GCCCGTTATGACGAAATCGTGAAGGAGACTTCGTCCTTCGTCAAG
AAGATCGGGTACAACCCCGAGAAGATCAACTTCGTCCCCATTTCCGGATGGGCTGGAGAC
AACATGCTCGAGAAGTCCGCCAACCTCGGCTGGTACAAGGGACTCACCCTCCTCGAGGCC
CTTGATGCCGTCACT---------------------------------------------
------------------------------------------------------------
---------------------------------------G--------------------
------------------------------------------------------------
-------------------------------------------------------AG
>L_columbinum_171_Lc6
-------------------TCGACAAGAGAACCATCGAGAAGTTCGAGAAGGAAGCCTCC
GAAATGGGTAAAGGTTCCTTCAAATATGCCTGGGTGTTGGACAAACTCA-----------
------------------------------------------------------------
------------------------------------------------------------
------------------------------------------------------------
------------------------------------------------------------
------------------------------------AGTCCGAACGCGAGCGTGGTATCA
CCATTGACATTGCTCTTTGGAAGTTCGAAACCGCCAAGTACTACATCACCATTATCGATG
CCCCTG------------------------------------------------------
------------------------------------------------------------
----------------------------------------------GACATCGTGACTTC
ATCAAGAACATGATTACTGGTACCTCCCAG-GTAAGCTTTCTTGC---------------
-GACATTTGCCCGTTTTCTTACTT----CCCAATTCCTCG--TGCTGTGGCGCTAATAGT
ACAGTAATAG--------------------------------------------------
------------------------------------------------------------
------------------------------------------------------------
------------------------------------------------------------
------------GCTGATGTCGCCGTGTTGGTCATTGCCTCCCCAACTG-----------
------------------------------------------------------------
------------------------------------------------------------
----------------GTGAGTTCGAGGCTGGTATTGCCAAGAGCGGACAGACCCGTGAG
CACGCTCTCCTTGCCTACACCCTCGGTGTGAGGCAGATGATCGTTGCCATCAACAAGATG
GACGAGAAATCCGTCAACTGGAGCCAG---------------------------------
------------------------------------------------------------
------------------------------------------------------------
---------------GCCCGTTATGACGAAATCGTGAAGGAGACTTCGTCCTTCGTCAAG
AAGATCGGGTACAACCCCGAGAAGATCAACTTCGTCCCCATTTCCGGATGGGCTGGAGAC
AACATGCTCGAGAAGTCCGCCAACCTCGGCTGGTACAAGGGACTCACCCTCCTCGAGGCC
CTTGATGCCGTCACT---------------------------------------------
------------------------------------------------------------
---------------------------------------G--------------------
------------------------------------------------------------
-------------------------------------------------------AG
>L_columbinum_132_Lc7_JF431069
-------------------TCGACAAGAGAACCATCGAGAAGTTCGAGAAGGAAGCCTCC
GAAATGGGTAAAGGTTCCTTCAAATATGCCTGGGTGTTGGACAAACTCA-----------
------------------------------------------------------------
------------------------------------------------------------
------------------------------------------------------------
------------------------------------------------------------
------------------------------------AGTCCGAACGCGAGCGTGGTATCA
CCATTGACATTGCTCTTTGGAAGTTCGAAACCGCCAAGTACTACATCACCATCATCGATG
CCCCTG------------------------------------------------------
------------------------------------------------------------
----------------------------------------------GACATCGTGACTTT
ATCAAGAACATGATTACTGGTACCTCCCAG-GTAAGCTTTCTTAT---------------
-GACCTTTGCCCGTTTTCTTGCTTTTTGCCCAATTCCTCG--TGCTCAGGTGCTAATAGT
ACGGTGATAG--------------------------------------------------
------------------------------------------------------------
------------------------------------------------------------
------------------------------------------------------------
------------GCTGATGTCGCCGTGTTGGTTATTGCCTCCCCAACTG-----------
------------------------------------------------------------
------------------------------------------------------------
----------------GTGAGTTCGAAGCTGGTATTGCCAAGAGCGGACAGACCCGTGAG
CACGCTCTCCTTGCCTACACCCTCGGTGTGAGGCAGATGATTGTTGCCATCAACAAGATG
GACGAGAAATCCGTCAACTGGAGCCAG---------------------------------
------------------------------------------------------------
------------------------------------------------------------
---------------GCCCGTTATGACGAAATCGTGAAGGAGACTTCGTCCTTCGTTAAG
AAGATTGGGTACAACCCTGAGAAGATCAACTTCGTCCCCATTTCTGGGTGGGCTGGAGAC
AACATGCTCGAGAAGTCCCCCAACCTCGGCTGGTACAAGGGAGTCACTCTCCTCGAGGCC
CTTGATGCCGTCACT---------------------------------------------
------------------------------------------------------------
---------------------------------------G--------------------
------------------------------------------------------------
-------------------------------------------------------AG
>L_puncticulatum_50_Lp1
-------------------TCGACAAGAGAACCATCGAGAAGTTCGAGAAGGAAGCCTCT
GAAATGGGCAAGGGTTCCTTCAAATATGCCTGGGTGTTGGACAAACTCA-----------
------------------------------------------------------------
------------------------------------------------------------
------------------------------------------------------------
------------------------------------------------------------
------------------------------------AGTCCGAACGCGAGCGTGGTATCA
CCATTGACATTGCTCTCTGGAAGTTCGAGACCGCCAAGTACTACATCACCATCATTGATG
CTCCCG------------------------------------------------------
------------------------------------------------------------
----------------------------------------------GACATCGTGACTTC
ATCAAGAACATGATTACCGGTACCTCCCAG-GTAAGCTCCCCCTCC--------------
-CTCCCTTTCCCCTCTACCCTTGTGCCTTTTGTATTTGCCTCGTCGCCCGTGCTTACATT
ATCATAACAG--------------------------------------------------
------------------------------------------------------------
------------------------------------------------------------
------------------------------------------------------------
------------GCTGATGCCGCCGTGTTGGTCATTGCCTCCCCCACTG-----------
------------------------------------------------------------
------------------------------------------------------------
----------------GTGAGTTCGAGGCTGGTATCGCCAAGAGCGGACAGACCCGCGAG
CACGCTCTCCTTGCCTACACCCTGGGTGTGAGGCAGATGATCGTTGCCATCAACAAGATG
GACGAGAAGTCCGTGAACTGGAGCCAG---------------------------------
------------------------------------------------------------
------------------------------------------------------------
---------------GCCCGTTACGACGAAATCGTGAAGGAGACCTCGTCCTTCGTCAAG
AAGATCGGGTACAACCCCGAGAAGATCAACTTCGTCCCCATTTCCGGGTGGGCTGGAGAC
AACATGCTCGAGAAGTCCGCCAACCTCGCATGGTACAAGGGAGTCACCCTCCTCGAGGCT
CTTGATGCCATCACC---------------------------------------------
------------------------------------------------------------
---------------------------------------G--------------------
------------------------------------------------------------
-------------------------------------------------------AG
>L_puncticulatum_30_Lp1_JF431070
-------------------TCGACAAGAGAACCATCGAGAAGTTCGAGAAGGAAGCCTCT
GAAATGGGCAAGGGTTCCTTCAAATATGCCTGGGTGTTGGACAAACTCA-----------
------------------------------------------------------------
------------------------------------------------------------
------------------------------------------------------------
------------------------------------------------------------
------------------------------------AGTCCGAACGCGAGCGTGGTATCA
CCATTGACATTGCTCTCTGGAAGTTCGAGACCGCCAAGTACTACATCACCATCATTGATG
CTCCCG------------------------------------------------------
------------------------------------------------------------
----------------------------------------------GACATCGTGACTTC
ATCAAGAACATGATTACCGGTACCTCCCAG-GTAAGCTCCCCCTCC--------------
-CTCCCTTTCCCCTCTACCCTTGTGCCTTTTGTATTTGCCTCGTCGCCCGTGCTTACATT
ATCATAACAG--------------------------------------------------
------------------------------------------------------------
------------------------------------------------------------
------------------------------------------------------------
------------GCTGATGCCGCCGTGTTGGTCATTGCCTCCCCCACTG-----------
------------------------------------------------------------
------------------------------------------------------------
----------------GTGAGTTCGAGGCTGGTATCGCCAAGAGCGGACAGACCCGCGAG
CACGCTCTCCTTGCCTACACCCTGGGTGTGAGGCAGAAGATCGTTGCCATCAACAAGATG
GACGAGAAGTCCGTGAACTGGAGCCAG---------------------------------
------------------------------------------------------------
------------------------------------------------------------
---------------GCCCGTTACGACGAAATCGTGAAGGAGACCTCGTCCTTCGTCAAG
AAGATCGGGTACAACCCCGAGAAGATCAACTTCGTCCCCATTTCCGGGTGGGCTGGAGAC
AACATGCTCGAGAAGTCCGCCAACCTCGCATGGTACAAGGGAGTCACCCTCCTCGAGGCT
CTTGATGCCATCACC---------------------------------------------
------------------------------------------------------------
---------------------------------------G--------------------
------------------------------------------------------------
-------------------------------------------------------AG
>L_puncticulatum_73_Lp2
-------------------TCGACAAGAGAACCATCGAGAAGTTCGAGAAGGAAGCCGCT
GAAATGGGCAAGGGTTCCTTCAAATATGCCTGGGTGTTGGACAAACTCA-----------
------------------------------------------------------------
------------------------------------------------------------
------------------------------------------------------------
------------------------------------------------------------
------------------------------------AGTCCGAACGCGAGCGTGGTATTA
CCATTGACATTGCTCTCTGGAAGTTCGAGACCGCCAAGTACTACATCACCATCATTGATG
CTCCCG------------------------------------------------------
------------------------------------------------------------
----------------------------------------------GACATCGTGACTTC
ATCAAGAACATGATTACCGGTACCTCCCAG-GTAGGCTCCCCCTCC--------------
-CCCCCTTTCTCCTCTACCCTTGTGCCTTT-GTATTTGCCTCGTCGCCCGTGCTTACATT
ATCATAACAG--------------------------------------------------
------------------------------------------------------------
------------------------------------------------------------
------------------------------------------------------------
------------GCTGATGCCGCCGTGTTGGTCATTGCCTCCCCCACTG-----------
------------------------------------------------------------
------------------------------------------------------------
----------------GTGAGTTCGAGGCCGGTATCGCCAAGAGCGGACAAACCCGCGAG
CACGCTCTCCTTGCCTACACCCTTGGTGTGAGGCAGATGATCGTTGCCATCAACAAGATG
GACGAGAAGTCTGTGAACTGGAGCCAG---------------------------------
------------------------------------------------------------
------------------------------------------------------------
---------------GCCCGTTACGACGAAATCGTGAAGGAGACCTCGTCCTTCGTCAAG
AAGATCGGGTACAACCCCGAGAAGATCAACTTCGTCCCCATTTCCGGGTGGGCTGGAGAC
AACATGCTCGAGAAGTCCCCCAACCTCGCATGGTACAAGGGAGTCACCCTCCTCGAGGCT
CTTGATGCCATCACC---------------------------------------------
------------------------------------------------------------
---------------------------------------G--------------------
------------------------------------------------------------
-------------------------------------------------------AG
>L_puncticulatum_137_Lp2_JF431071
-------------------TCGACAAGAGAACCATCGAGAAGTTCGAGAAGGAAGCCGCT
GAAATGGGCAAGGGTTCCTTCAAATATGCCTGGGTGTTGGACAAACTCA-----------
------------------------------------------------------------
------------------------------------------------------------
------------------------------------------------------------
------------------------------------------------------------
------------------------------------AGTCCGAACGCGAGCGTGGTATTA
CCATTGACATTGCTCTCTGGAAGTTCGAGACCGCCAAGTACTACATCACCATCATTGATG
CTCCCG------------------------------------------------------
------------------------------------------------------------
----------------------------------------------GACATCGTGACTTC
ATCAAGAACATGATTACCGGTACCTCCCAG-GTAGGCTCCCCCTCC--------------
-CCCCCTTTCTCCTCTACCCTTGTGCCTTT-GTATTTGCCTCGTCGCCCGTGCTTACATT
ATCATAACAG--------------------------------------------------
------------------------------------------------------------
------------------------------------------------------------
------------------------------------------------------------
------------GCTGATGCCGCCGTGTTGGTCATTGCCTCCCCCACTG-----------
------------------------------------------------------------
------------------------------------------------------------
----------------GTGAGTTCGAGGCCGGTATCGCCAAGAGCGGACAAACCCGCGAG
CACGCTCTCCTTGCCTACACCCTTGGTGTGAGGCAGATGATCGTTGCCATCAACAAGATG
GACGAGAAGTCTGTGAACTGGAGCCAG---------------------------------
------------------------------------------------------------
------------------------------------------------------------
---------------GCCCGTTACGACGAAATCGTGAAGGAGACCTCGTCCTTCGTCAAG
AAGATCGGGTACAACCCCGAGAAGATCAACTTCGTCCCCATTTCCGGGTGGGCTGGAGAC
AACATGCTCGAGAAGTCCCCCAACCTCGCATGGTACAAGGGAGTCACCCTCCTCGAGGCT
CTTGATGCCATCACC---------------------------------------------
------------------------------------------------------------
---------------------------------------G--------------------
------------------------------------------------------------
-------------------------------------------------------AG
>L_puncticulatum_153_Lp2
-------------------TCGACAAGAGAACCATCGAGAAGTTCGAGAAGGAAGCCGCT
GAAATGGGCAAGGGTTCCTTCAAATATGCCTGGGTGTTGGACAAACTCA-----------
------------------------------------------------------------
------------------------------------------------------------
------------------------------------------------------------
------------------------------------------------------------
------------------------------------AGTCCGAACGCGAGCGTGGTATTA
CCATTGACATTGCTCTCTGGAAGTTCGAGACCGCCAAGTACTACATCACCATCATTGATG
CTCCCG------------------------------------------------------
------------------------------------------------------------
----------------------------------------------GACATCGTGACTTC
ATCAAGAACATGATTACCGGTACCTCCCAG-GTAGGCTCCCCCTCC--------------
-CCCCCTTTCTCCTCTACCCTTGTGCCTTT-GTATTTGCCTCGTCGCCCGTGCTTACATT
ATCATAACAG--------------------------------------------------
------------------------------------------------------------
------------------------------------------------------------
------------------------------------------------------------
------------GCTGATGCCGCCGTGTTGGTCATTGCCTCCCCCACTG-----------
------------------------------------------------------------
------------------------------------------------------------
----------------GTGAGTTCGAGGCCGGTATCGCCAAGAGCGGACAAACCCGCGAG
CACGCTCTCCTTGCCTACACCCTTGGTGTGAGGCAGATGATCGTTGCCATCAACAAGATG
GACGAGAAGTCTGTGAACTGGAGCCAG---------------------------------
------------------------------------------------------------
------------------------------------------------------------
---------------GCCCGTTACGACGAAATCGTGAAGGAGACCTCGTCCTTCGTCAAG
AAGATCGGGTACAACCCCGAGAAGATCAACTTCGTCCCCATTTCCGGGTGGGCTGGAGAC
AACATGCTCGAGAAGTCCCCCAACCTCGCATGGTACAAGGGAGTCACCCTCCTCGAGGCT
CTTGATGCCATCACC---------------------------------------------
------------------------------------------------------------
---------------------------------------G--------------------
------------------------------------------------------------
-------------------------------------------------------AG
>L_puncticulatum_6_Lp3_JF431072
-------------------TCGACAAGAGAACCATCGAGAAGTTCGAGAAGGAAGCCGCT
GAAATGGGCAAGGGTTCCTTCAAATATGCCTGGGTGTTGGACAAACTCA-----------
------------------------------------------------------------
------------------------------------------------------------
------------------------------------------------------------
------------------------------------------------------------
------------------------------------AGTCCGAACGCGAGCGTGGTATCA
CCATTGACATTGCTCTCTGGAAGTTCGAGACCGCCAAGTACTACATCACCATCATTGATG
CTCCCG------------------------------------------------------
------------------------------------------------------------
----------------------------------------------GACATCGTGACTTC
ATCAAGAACATGATTACCGGTACCTCCCAG-GTAGGCT--CCCTCC--------------
-CTCCCTTTCCCCTCTACCCTTGTGCCTTTTGTATTTGCCTCGTCACCCGTGCTTACATT
ATCATAACAG--------------------------------------------------
------------------------------------------------------------
------------------------------------------------------------
------------------------------------------------------------
------------GCTGATGCCGCCGTGTTGGTCATTGCCTCCCCCACTG-----------
------------------------------------------------------------
------------------------------------------------------------
----------------GTGAGTTCGAGGCCGGTATCGCCAAGAGCGGACAAACCCGCGAG
CACGCTCTCCTTGCCTACACCCTGGGTGTGAGGCAGATGATCGTTGCCATCAACAAGATG
GACGAGAAGTCCGTGAACTGGAGCCAG---------------------------------
------------------------------------------------------------
------------------------------------------------------------
---------------GCCCGTTACGACGAAATCGTGAAGGAGACCTCGTCCTTCGTCAAG
AAGATCGGGTACAACCCCGAGAAGATCAACTTCGTCCCCATTTCCGGGTGGGCTGGAGAC
AACATGCTCGAGAAGTCCCCCAACCTCGCATGGTACAAGGGAGTCACCCTCCTCGAGGCT
CTTGATGCCATCACC---------------------------------------------
------------------------------------------------------------
---------------------------------------G--------------------
------------------------------------------------------------
-------------------------------------------------------AG
>L_puncticulatum_160_Lp3
-------------------TCGACAAGAGAACCATCGAGAAGTTCGAGAAGGAAGCCGCT
GAAATGGGCAAGGGTTCCTTCAAATATGCCTGGGTGTTGGACAAACTCA-----------
------------------------------------------------------------
------------------------------------------------------------
------------------------------------------------------------
------------------------------------------------------------
------------------------------------AGTCCGAACGCGAGCGTGGTATCA
CCATTGACATTGCTCTCTGGAAGTTCGAGACCGCCAAGTACTACATCACCATCATTGATG
CTCCCG------------------------------------------------------
------------------------------------------------------------
----------------------------------------------GACATCGTGACTTC
ATCAAGAACATGATTACCGGTACCTCCCAG-GTAGGCT--CCCTCC--------------
-CTCCCTTTCCCCTCTACCCTTGTGCCTTTTGTATTTGCCTCGTCACCCGTGCTTACATT
ATCATAACAG--------------------------------------------------
------------------------------------------------------------
------------------------------------------------------------
------------------------------------------------------------
------------GCTGATGCCGCCGTGTTGGTCATTGCCTCCCCCACTG-----------
------------------------------------------------------------
------------------------------------------------------------
----------------GTGAGTTCGAGGCCGGTATCGCCAAGAGCGGACAAACCCGCGAG
CACGCTCTCCTTGCCTACACCCTGGGTGTGAGGCAGATGATCGTTGCCATCAACAAGATG
GACGAGAAGTCCGTGAACTGGAGCCAG---------------------------------
------------------------------------------------------------
------------------------------------------------------------
---------------GCCCGTTACGACGAAATCGTGAAGGAGACCTCGTCCTTCGTCAAG
AAGATCGGGTACAACCCCGAGAAGATCAACTTCGTCCCCATTTCCGGGTGGGCTGGAGAC
AACATGCTCGAGAAGTCCCCCAACCTCGCATGGTACAAGGGAGTCACCCTCCTCGAGGCT
CTTGATGCCATCACC---------------------------------------------
------------------------------------------------------------
---------------------------------------G--------------------
------------------------------------------------------------
-------------------------------------------------------AG
>L_puncticulatum_162_Lp3
-------------------TCGACAAGAGAACCATCGAGAAGTTCGAGAAGGAAGCCGCT
GAAATGGGCAAGGGTTCCTTCAAATATGCCTGGGTGTTGGACAAACTCA-----------
------------------------------------------------------------
------------------------------------------------------------
------------------------------------------------------------
------------------------------------------------------------
------------------------------------AGTCCGAACGCGAGCGTGGTATCA
CCATTGACATTGCTCTCTGGAAGTTCGAGACCGCCAAGTACTACATCACCATCATTGATG
CTCCCG------------------------------------------------------
------------------------------------------------------------
----------------------------------------------GACATCGTGACTTC
ATCAAGAACATGATTACCGGTACCTCCCAG-GTAGGCT--CCCTCC--------------
-CTCCCTTTCCCCTCTACCCTTGTGCCTTTTGTATTTGCCTCGTCACCCGTGCTTACATT
ATCATAACAG--------------------------------------------------
------------------------------------------------------------
------------------------------------------------------------
------------------------------------------------------------
------------GCTGATGCCGCCGTGTTGGTCATTGCCTCCCCCACTG-----------
------------------------------------------------------------
------------------------------------------------------------
----------------GTGAGTTCGAGGCCGGTATCGCCAAGAGCGGACAAACCCGCGAG
CACGCTCTCCTTGCCTACACCCTGGGTGTGAGGCAGATGATCGTTGCCATCAACAAGATG
GACGAGAAGTCCGTGAACTGGAGCCAG---------------------------------
------------------------------------------------------------
------------------------------------------------------------
---------------GCCCGTTACGACGAAATCGTGAAGGAGACCTCGTCCTTCGTCAAG
AAGATCGGGTACAACCCCGAGAAGATCAACTTCGTCCCCATTTCCGGGTGGGCTGGAGAC
AACATGCTCGAGAAGTCCCCCAACCTCGCATGGTACAAGGGAGTCACCCTCCTCGAGGCT
CTTGATGCCATCACC---------------------------------------------
------------------------------------------------------------
---------------------------------------G--------------------
------------------------------------------------------------
-------------------------------------------------------AG
>L_puncticulatum_203_Lp3
-------------------TCGACAAGAGAACCATCGAGAAGTTCGAGAAGGAAGCCGCT
GAAATGGGCAAGGGTTCCTTCAAATATGCCTGGGTGTTGGACAAACTCA-----------
------------------------------------------------------------
------------------------------------------------------------
------------------------------------------------------------
------------------------------------------------------------
------------------------------------AGTCCGAACGCGAGCGTGGTATCA
CCATTGACATTGCTCTCTGGAAGTTCGAGACCGCCAAGTACTACATCACCATCATTGATG
CTCCCG------------------------------------------------------
------------------------------------------------------------
----------------------------------------------GACATCGTGACTTC
ATCAAGAACATGATTACCGGTACCTCCCAG-GTAGGCT--CCCTCC--------------
-CTCCCTTTCCCCTCTACCCTTGTGCCTTTTGTATTTGCCTCGTCACCCGTGCTTACATT
ATCATAACAG--------------------------------------------------
------------------------------------------------------------
------------------------------------------------------------
------------------------------------------------------------
------------GCTGATGCCGCCGTGTTGGTCATTGCCTCCCCCACTG-----------
------------------------------------------------------------
------------------------------------------------------------
----------------GTGAGTTCGAGGCCGGTATCGCCAAGAGCGGACAAACCCGCGAG
CACGCTCTCCTTGCCTACACCCTGGGTGTGAGGCAGATGATCGTTGCCATCAACAAGATG
GACGAGAAGTCCGTGAACTGGAGCCAG---------------------------------
------------------------------------------------------------
------------------------------------------------------------
---------------GCCCGTTACGACGAAATCGTGAAGGAGACCTCGTCCTTCGTCAAG
AAGATCGGGTACAACCCCGAGAAGATCAACTTCGTCCCCATTTCCGGGTGGGCTGGAGAC
AACATGCTCGAGAAGTCCCCCAACCTCGCATGGTACAAGGGAGTCACCCTCCTCGAGGCT
CTTGATGCCATCACC---------------------------------------------
------------------------------------------------------------
---------------------------------------G--------------------
------------------------------------------------------------
-------------------------------------------------------AG
>Ceratiomyxa_fruticulosa_F_EF513188
NNNTACAAATGCGGTGGTATCGATAAACGTACCATCGAGAAATTCGAAAAAGAGGCCAAT
GAAATGGGCAAAGGTTCCTTCAAATACGCCTGGGTTCTTGATAAACTCA-----------
------------------------------------------------------------
------------------------------------------------------------
------------------------------------------------------------
------------------------------------------------------------
------------------------------------AGGCCGAGCGCGAACGTGGTATCA
CCATCGATATTGCCCTCTGGAAATTCGAGACCGCCAAATACTACTTCACCATCATTGATG
CCCCAG------------------------------------------------------
------------------------------------------------------------
----------------------------------------------GACACAGAGATTTC
ATCAAGAACATGATTACTGGAACATCTCAA-GTAAGCACTATTTTTTTTGTTCGCTTCTT
GTTTTATTCCCTTTCCGTTGATGGAAAACATCAAGCGTTTATGATTCACCGAGTTTTCGC
CATGATTCACCTTAACCAATGTTCGACCCCATACTTATTTTTTTTTCCCTCTTTTTCTTT
TCCTTATAG---------------------------------------------------
------------------------------------------------------------
------------------------------------------------------------
------------GCTGATGCTGCAGTCCTTGTTATTGCTTCACCCACTGGTAATGACACA
TCTCATGTTATTTATCATTATCGTTATCGTTATCATTATCGCTATTGTTTATCTAACCTA
TTCATAGCGATTCGTGAGTTACCTTTTTTGTTTGAAAGTGTTTTTGACTCGCTTTTCTTT
TTCTTCTTTCAATTAGGTGAGTTCGAGGCTGGTATTGCCAAGAACGGACAAACCCGTGAG
CACGCCCTCCTTGCTTACACCCTTGGTGTCAGACAAATGATCGTTGCCATCAACAAGATG
GATGAGAAAACCGTCAACTGGAGTCAA---------------------------------
------------------------------------------------------------
------------------------------------------------------------
---------------GCTCGTTATGAGGAGATCCAAAAAGAGCTTGCATCTTTCCTTAAA
AAGATCGGATACAACCCCGAGAAAGTCCCCTTCGTCCCCATCTCTGGTTGGAACGGAGAT
AACATGTTAGAGAAATCCGCTAACCTCCCCTGGTACAAAGGTCCCACACTCCTTGAGGCC
CTCGACTCTGTCACA---------------------------------------------
------------------------------------------------------------
---------------------------------------G--------------------
------------------------------------------------------------
-------------------------------------------------------AGCCC
AAACGTCCATCGGACAAACCCCTCCGTCTCCCCTTACAAGATGTCTACAAGATTGGA
>Ceratiomyxa_fruticulosa_CH1_EF513186
ATCTACAAATGCGGTGGTATTGATACACGTACCATTGAAAAATTCGAAAAAGAGGCCAAT
GAAATGGGCAAAGGTTCCTTCAAATACGCTTGGGTTCTTGATAAACTCA-----------
------------------------------------------------------------
------------------------------------------------------------
------------------------------------------------------------
------------------------------------------------------------
------------------------------------AGGCCGAGAGAGAAAGAGGAATCA
CCATCGATATCGCTCTCTGGAAATTCGAAACTGCCAAATACTACTTCACAATCATTGATG
CCCCAG-TTATGAAAACGTTTTATTAACTTATTCTCTATTATTTGTTATTTGTTATTTAT
CATTCAATTCACATGGTTACAAACACGTTTTATTTAAATTTATTAAACTTATTTTATATT
TTAACGCAATGTTTTCTTATCAACCACTTTTTTTTCTTTTATACAGGCCACAGAGATTTC
ATCAAGAACATGATTACTGGTACTTCACAA-GTATGTTGGAATTTTATTTTTATTGTTTT
CTATTTTTATTTTTTGTTTTTAATATCGCTTTTTGTTCTTGAATTTCTTTTCCCTATTCG
TTTTTTAAACCAATCAATTCACATTTTCAATTATTTTCCATCCACATTCATATTCTTATT
TTCTCTTCTTTTTTCAATAG----------------------------------------
------------------------------------------------------------
------------------------------------------------------------
------------GCTGATGCAGCTGTCCTCGTTGTTGCGTCACCCACTG-----------
------------------------------------------------------------
------------------------------------------------------------
----------------GTGAGTTCGAGGCTGGTATTGCCAAGAATGGACAAACCCGTGAG
CACGCTCTTCTCGCTTACACCCTTGGTGTCAAACAAATGATCGTCGCCATCAACAAAATG
GATGAGAAAACCGTCAACTGGAGTCAA---------------------------------
------------------------------------------------------------
------------------------------------------------------------
---------------GCTCGTTACGATGAGATCCAAAAAGAACTTGCATCGTTCCTTAAA
AAGATCGGATACAATCCCGAGAAAGTCCCCTTCGTCCCCATTTCAGGTTGGAACGGAGAT
AACATGTTAGAGAAATCCCCCAATCTCCCATGGTACAAAGGTCCCACACTCCTCGAGGCT
CTTGACTCCGTTCAAGTAAGTATTTGGTTTTTCTTCTTACTCCTAATCTCTTTGATCAAT
TCCTTATTTTTTTACTATTATTCCTCTCGATGTCTTATTATTTATTTATTTTTTCTCCTT
TTAAAAAAACATCAG------------------------G--------------------
------------------------------------------------------------
-------------------------------------------------------AACCC
AAACGTCCACTAGACAAACCCCTCCGTCTCCCCTTACAAGATGTCTACAAGATTGGA
>Ceratiomyxa_fruticulosa_CH3_EU259001
ATCTACAAATGCGGTGGTATCGATAAACGTACCATCGAGAAATTCGAAAAAGAGGCCAAT
GAAATGGGTAAAGGTTCGTTCAAATACGCTTGGGTGCTCGACAAACTCA-----------
------------------------------------------------------------
------------------------------------------------------------
------------------------------------------------------------
------------------------------------------------------------
------------------------------------AGGCCGAGAGAGAAAGAGGTATCA
CCATCGATATTGCCCTCTGGAAATTCGAGACTGCCAAATACTATTTCACCATCATTGACG
CTCCTGGTTAGGACTTTTCTATTACACACAAGCTATTTTTTTGTTTTTCTTACCTTTTTC
CTTCTATTCTATTTCGCTTGTACGAGATGTTTCTAACTTTGATTCCTCTTCTTTCCCCCC
CTTCTTCTTCTCTTCTCTAG--------------------------GACACAGAGACTTC
ATCAAGAACATGATCACTGGTACTTCCCAA-GTATGTTTAGCTCCTTTGTTTTTTTCTCT
TTTTTGATTTTTGTCGCTAAATCGAATCACACTTTTTTTGATTGACATTTTCCTCATTTG
CTGGCCTTTTTCTTCTTTTCGACGCTTATTCAAAAAAGCTGGCTCCTTTTTTATTATTCT
TATCATTATCTTTTCTTTTTCCCTTTAG--------------------------------
------------------------------------------------------------
------------------------------------------------------------
------------GCTGATGCTGCAGTCCTTGTTATCGCCTCACCCACTG-----------
------------------------------------------------------------
------------------------------------------------------------
----------------GTGAGTTCGAGGCAGGTATCGCCAAGAACGGACAAACCCGTGAG
CACGCCCTCCTCGCTTACACACTTGGTGTCAAACAAATGATCGTCGCCATCAACAAGATG
GATGAGAAAACCGTCAACTGGAGTCAA---------------------------------
------------------------------------------------------------
------------------------------------------------------------
---------------TCCCGTTACGATGAGATCCAAAAAGAGCTTTCCTCTTTCCTTAAA
AAGATTGGGTTCAACCCCGAGAAAGTCCCCTTCGTCCCCATCTCGGGCTGGAATGGAGAC
AACATGTTAGAGAAATCTCCCAACCTCCCCTGGTACAAAGGCCCCACACTCCTTGAAGCC
CTCGACGCTATTACTGTATGTGTTTTTGATTTTTTCTCTTCTTCTTTCTCTTTTTTTCTT
TCACATTTCCAATTTCCTTCTATCGTTTTCTATTGTTATTGTTATGATTGTTATTTGTCT
CGATTTCTTATTGCTGTTCATTTTTTAAAAATAAAACAGG--------------------
------------------------------------------------------------
-------------------------------------------------------AACCC
AAACGTCCTTTGGACAAACCCCTCCGTCTCCCCTTGCAAGACGTGTACAAGATTGGC
>Ceratiomyxa_fruticulosa_CH2_EF513187
ATCTACAAATGCGGTGGTATCGATAAACGTACCATTGAGAAATTCGAAAAAGAGGCCAAC
GAAATGGGCAAAGGATCCTTCAAATACGCTTGGGTTTTGGACAAACTCA-----------
------------------------------------------------------------
------------------------------------------------------------
------------------------------------------------------------
------------------------------------------------------------
------------------------------------AGGCCGAACGTGAGCGTGGTATCA
CCATCGACATTGCCCTCTGGAAATTCGAGACTGCCAAATACTACTTCACCATCATCGATG
CCCCAG------------------------------------------------------
------------------------------------------------------------
----------------------------------------------GACACAGAGATTTC
ATCAAGAACATGATTACCGGAACATCACAA-GTAAGTTACAGTTTTTGTTTTTTATTGTT
TGCCTTTTTTTTTTTTACAATTTCCTTTCTATCCTCTCCGCTTCTCTTTCTTTTTGGGCC
CTACTATTCTGCAAACACAGTGACAGAGCGATTTGACTCATCGAGAGGCGCCCCTCTTTG
TTTGTTTGACGCCTTTTTTTTCCCCTTTTCGACTTTTGTTCTCATTTGAATATTTATTAA
CATCTTTTTCTTTTTCTTCTTTTTTTTCTCCACAG-------------------------
------------------------------------------------------------
------------GCTGATGCTGCTGTCCTTGTCATTGCTTCACCCACTG-----------
------------------------------------------------------------
------------------------------------------------------------
----------------GTGAGTTCGAGGCTGGTATTGCCAAGAACGGTCAAACCCGTGAG
CACGCTCTCCTTGCTTACACTCTTGGTGTCAAACAAATGATTGTCGCCATCAACAAGATG
GATGAGAAAACCGTCAACTGGAGTCAA---------------------------------
------------------------------------------------------------
------------------------------------------------------------
---------------GCTCGTTACGATGAAATCGCCAAAGAGCTTGGATCCTTCCTTAAA
AAGATCGGATACAACCCTGAGAAAGTCCCCTTCGTCCCCATTTCCGGATGGAACGGAGAT
AACATGTTAGAGAAATCCGCTAACCTCCCCTGGTACAAAGGTCCCACACTCCTTGAAGCC
CTCGACAGTGTCACTGTAAGTAACTATTTGATTTGTTTTTATTCTTCCTTTGTTCTTTTC
GTTTCATTTCCTTTGCTCATTCTTCTTTTTTTATTTTTTTTTGTTTGCTTGTTTATTTCG
TTCTTATGTTTTCTTCCCTTTTTTAG-------------G--------------------
------------------------------------------------------------
-------------------------------------------------------ACCCC
AACCGCCCGGGGGAAAAACCCCCCCTCTTGCCCTACCCCAAGGGTCCCCCAATGGGG
>Arcyria_stipata_EF513183
ATTTACAAGTGCGGTGGTATTGATAAGAGAACCATCGAGAAGTTCGAGAAAGAGGCCTCT
GAAATGGGCAAGGGTTCCTTCAAATACGCCTGGGTGTTGGATAAACTCA-----------
------------------------------------------------------------
------------------------------------------------------------
------------------------------------------------------------
------------------------------------------------------------
------------------------------------AGGCTGAGCGTGAACGTGGAATCA
CCATTGACATTGCATTGTGGAAGTTCGAGACCAACAAGTACTATTTCACCATTATTGATG
CCCCAG------------------------------------------------------
------------------------------------------------------------
----------------------------------------------GACATCGTGATTTC
ATCAAGAACATGATTACTGGTACTTCCCAA-GTAAGTATAACTCGCCCTCCAAGTATTAT
ATCTGCTACTTCTTACGCGATTTTTTGGACCACTCACTAACTTATTCTCTTCCAG-----
------------------------------------------------------------
------------------------------------------------------------
------------------------------------------------------------
------------------------------------------------------------
------------GCTGATGCTGCTGTTTTGGTTATTGCCTCACCCACTG-----------
------------------------------------------------------------
------------------------------------------------------------
----------------GTGAGTTCGAGGCTGGTATTGCCAAGAGCGGACAAACCCGTGAG
CACGCCCTCCTTGCCTACACACTCGGTGTGAAGCAGATGATCGTAGCCATTAACAAGATG
GACGACAAATCCGTCAACTGGGGACAA---------------------------------
------------------------------------------------------------
------------------------------------------------------------
---------------GCCCGTTATGATGAGATCGTCAAGGAGGTCTCCTCTTTCGTGAAG
AAGATCGGTTATAACCCTGAGAAGATTCCCTTCGTCCCCATCTCTGGTTGGAACGGAGAT
AACATGTTGGAGAAATCCGCCAACCTCCCATGGTACAAGGGTCCCACTTTGCTCGAGGCC
CTCGACGCTGTTCAA---------------------------------------------
------------------------------------------------------------
---------------------------------------G--------------------
------------------------------------------------------------
-------------------------------------------------------AGCCC
AAAAGACCAACCGATAAGCCCCTTCGTATCCCCCTTCAAGATGTGTACAAGATTGGA
>Arcyria_denudata_AY643820
NNNTACAAGTGCGGTGGTATTGATAAGAGGACAATCGAGAAGTTCGAGAAGGAGGCCTCT
GAAATGGGCAAGGGTTCCTTCAAATACGCTTGGGTGTTGGACAAACTCA-----------
------------------------------------------------------------
------------------------------------------------------------
------------------------------------------------------------
------------------------------------------------------------
------------------------------------AGGCCGAGCGTGAACGTGGTATTA
CCATCGACATTGCATTGTGGAAGTTCGAGACCAACAAGTACTATTTCACCATTATTGATG
CCCCAG------------------------------------------------------
------------------------------------------------------------
----------------------------------------------GACATCGTGATTTC
ATCAAGAACATGATTACTGGTACCTCCCAA-GTAAGTATAACCCACTCTCACTTGTATTA
TAATAACCCGCTTTGGTTGTTGCTTGCGCTATTGTTTGTTTGTTCACGCACTAAATTCTA
TTTCAG------------------------------------------------------
------------------------------------------------------------
------------------------------------------------------------
------------------------------------------------------------
------------GCTGATGCTGCTGTTTTGGTTATTGCCTCCCCTACTG-----------
------------------------------------------------------------
------------------------------------------------------------
----------------GTGAGTTCGAGGCCGGTATTGCCAAGAGCGGACAGACCCGTGAG
CACGCACTCCTTGCCTACACACTCGGTGTGAAGCAGATGATCGTTGCTATCAACAAGATG
GACGACAAATCCGTCAACTGGAGCCAA---------------------------------
------------------------------------------------------------
------------------------------------------------------------
---------------GCACGTTATGATGAGATCGTCAAGGAGGTCTCTTCTTTCGTCAAG
AAGATCGGTTACAACCCTGAGAAGATCCCCTTCGTCCCCATCTCTGGTTGGAACGGAGAC
AACATGTTGGAGAAATCCGCCAACCTCCCATGGTACAAGGGTCCCACTTTGCTCGAGGCC
CTCGACGCTGTTCAA---------------------------------------------
------------------------------------------------------------
---------------------------------------G--------------------
------------------------------------------------------------
-------------------------------------------------------AGCCC
AAGAGACCGACCGAGAAGCCCCTCCGTGTTCCCCTACAGGATGTGTACAAGATCGGT
>Cribraria_cancellata_AY643815
NNNNNNNNNNNTGGTGGTATCGATAAGAGAACCATTGAGAAGTTCGAGAAGGAGGCATAT
GAGATGGGAAAGGGTTCCTTCAAATACGCCTGGGTGTTGGACAAACTCA-----------
------------------------------------------------------------
------------------------------------------------------------
------------------------------------------------------------
------------------------------------------------------------
------------------------------------AGGCTGAGAGAGAACGTGGTATTA
CCATCGATATTGCTTTGTGGAAGTTCGAGACCAACAAGTACTACTTCACTATTATTGATG
CCCCAG------------------------------------------------------
------------------------------------------------------------
----------------------------------------------GACACCGTGATTTC
ATCAAGAACATGATTACTGGTACTTCCCAG-GTACGTCTTTGTCTTTGTCTTTCTCTTTC
TCTTTCTCTTTATCTTTATCTCTCTCTTTATTTATCTCTTTATCTTTCTCCCTCTCTTTT
TACGGGAAAGGCGATCTCGTCTTCTCTCTTTCTCTCTGATAATCGATTGAGAGGGATTCA
TTCAAACAGAGAATGAGTGAATGAAATTTCTCCAATCGATTTCAGTTTGGCTCTCTACTC
TTTCCCTCGTCACTAGCTGTCAGTTATTTTCGACTCTTTCCTTGTCTTCCCTTGTCTCTT
CTTCTCGCGTCTCTCTCTCTTTCTGGCGTCTCTCTAATTAGCTCGTTGACTAACTCGTCC
TTCTCTCTTAG-GCTGATGCTGCCGTTCTCGTTATTGCCTCCCCTACTG-----------
------------------------------------------------------------
------------------------------------------------------------
----------------GAGAGTTCGAAGCTGGTATTGCTAAGAACGGACAGACTCGTGAA
CACGCACTCCTTGCCTACACTTTGGGAGTCAAGCAGATGATTGTGGCTATTAACAAGATG
GACGACAAATCAGTCAACTGGGCACAA---------------------------------
------------------------------------------------------------
------------------------------------------------------------
---------------GCTCGTTACGATGAAATCGTCAAGGAGGTTTCTTCCTTCGTTAAG
AAGATCGGATACAACCCCGAGAAGATTCCCTTCGTCCCAATCTCTGGATGGAACGGTGAT
AACATGCTCGAGAAGAGCCCCAACTTGGCCTGGTACAAGGGTCCCACTCTCCTTGAAGCT
CTCGATGCCGTTACT---------------------------------------------
------------------------------------------------------------
---------------------------------------G--------------------
------------------------------------------------------------
-------------------------------------------------------AGCCT
AAACGTCCTTTAGACAAACCCCTTCGTATCCCCCTTCAAGATGTCTACAAGATCGGA
>Cribraria_vulgaris_EF513190
ATCTACAAGTGTGGTGGTATCGACAAGAGAACCATCGAGAAGTTCGAGAAGGAAGCCTCT
GAGATGGGCAAGGGATCGTTCAAATACGCTTGGGTGTTGGATAAACTCA-----------
------------------------------------------------------------
------------------------------------------------------------
------------------------------------------------------------
------------------------------------------------------------
------------------------------------AGGCTGAACGTGAACGTGGAATCA
CCATTGATATCGCCTTGTGGAAGTTCGAAACCAACAAGTACTACTTCACCATTATTGATG
CCCCCG------------------------------------------------------
------------------------------------------------------------
----------------------------------------------GCCATCGTGATTTC
ATCAAGAACATGATTACTGGTACCTCTCAG-GTAAGTCCCTCTCTCTTTCTCCATTCTAT
CTCTCCCTCTCTTTCTCGATCGATTCATCTTCGAGTAATGCATATGATCATTTGACACAT
GTCTCGATTCCATTCTATGTGTCTGTCATTCTCTTGTTGCACTGTGTAACAGAAAGAATA
ATTATTGAGCATTTGTTTTTTTTTTTTTTTTTTTTTTTTGTTATTATAG-----------
------------------------------------------------------------
------------------------------------------------------------
------------GCCGATGCAGCAGTTCTCGTTATTGCTTCTCCCACTG-----------
------------------------------------------------------------
------------------------------------------------------------
----------------GTGAGTTCGAAGCTGGTATTGCTAAGAGCGGCCAGACCCGTGAA
CACGCCCTCCTTGCCTACACTTTGGGTGTGAAACAGATGATCGTTGCTATCAACAAGATG
GATGAGAAGACAGTCAACTGGTCTCAA---------------------------------
------------------------------------------------------------
------------------------------------------------------------
---------------GCTCGTTATGATGAAATCGTGAAGGAGACTTCCTCTTTCGTGAAG
AAGATCGGATACAATCCCGAGAAGATCCCCTTCGTCCCCATTTCTGGATGGAACGGAGAC
AACATGCTTGAGAAGTCTGCCAATCTCCCATGGTACAAGGGTGTCACTCTCCTTGAAGCT
CTTGACGCTGTCCAA---------------------------------------------
------------------------------------------------------------
---------------------------------------G--------------------
------------------------------------------------------------
-------------------------------------------------------AACCC
AAGCGTCCCCTCGACAAGCCCCTTCGTATTCCCCTCCAAGATGTCTACAAGATCGGA
>Cribraria_argillacea_EF513189
NNNNNNNNNNNNNNNNGTATTGACAAGAGAACCATTGAGAAGTTCGAGAAGGAGGCGTCT
GAGATGGGCAAGGGTTCCTTCAAGTATGCTTGGGTGTTGGACAAACTCA-----------
------------------------------------------------------------
------------------------------------------------------------
------------------------------------------------------------
------------------------------------------------------------
------------------------------------AGGCAGAACGTGAGCGTGGTATTA
CCATTGACATCGCCTTGTGGAAGTTCGAGACCACCAAGTACTACTTCACCATCATCGATG
CCCCAG------------------------------------------------------
------------------------------------------------------------
----------------------------------------------GTCACCGTGATTTC
ATCAAGAACATGATCACTGGTACCTCTCAG-GTATGCTCCTGTTCTTTCCTTACCTTTCT
CGGTACTCAGTCAATCAACTGCTTCTCTCTTATGCTTACTTTGTTGCGTCTCGAAAGAGG
CAAGCATCTCAGCTTGTATGCTATGCTGATGCTTCCTCCGAGAGTCGCATCAGAAGTACA
GTTGGTTGTCAAATAAACATTGGAGTGCAGAATGACACATCATACGAATCCTTACCTCCG
ACAGATACAGCATATGAATACAAAAGGCTATGCTAGTATCTTCTGAAGCATGAGGAATAG
AAGACTGTTGAATAATGAATATTGTTTGCAG-----------------------------
------------GCGGACGCAGCCGTTCTCGTTATTGCTTCTCCCACTG-----------
------------------------------------------------------------
------------------------------------------------------------
----------------GTGAGTTCGAGGCAGGTATTGCCAAGAGTGGGCAGACCCGTGAA
CACGCCCTGCTTGCCTACACTCTGGGAGTGAAGCAGATGATCGTGGCCATCAACAAGATG
GACGAGAAGACCGTCAACTGGTCTCAG---------------------------------
------------------------------------------------------------
------------------------------------------------------------
---------------CCCCGTTATGATGAGATTGTGAAGGAGGTGTCTTCCTTTGTGAAG
AAGATTGGCTACAACCCCGAGAAGATCCCCTTCATCCCCATCTCTGGATGGAACGGAGAC
AACATGCTCGAGAAGTCCTCCAACTTGCCCTGGTACAAGGGTATGACCCTCTTGGAAGCC
CTTGACTCCGTGCAA---------------------------------------------
------------------------------------------------------------
---------------------------------------G--------------------
------------------------------------------------------------
-------------------------------------------------------AGCCC
AAGCGCCCCTTGGACAAGCCCCTTCGTATCCCCCTCCAGGACGTGTACAAGATTGGA
>Tubifera_ferruginosa_EF513201
NNNNNNNNNNNNNNNNNNNNNNNNNNNNNNNNNNNNNNNNNNNNNNNNNNNNNNNNNNNN
NNNNNNGGAAAGGGTTCATTCAAGTATGCCTGGGTGTTAGATAAACTCA-----------
------------------------------------------------------------
------------------------------------------------------------
------------------------------------------------------------
------------------------------------------------------------
------------------------------------AGGCCGAGCGTGAACGTGGTATCA
CCATTGATATTGCTTTGTGGAAATTCGAGACCAACAAATACTACTTCACCATTATTGATG
CCCCAG------------------------------------------------------
------------------------------------------------------------
----------------------------------------------GCCATCGCGATTTT
ATCAAGAACATGATCACCGGTACTTCCCAG-GTAACTTGCGTCTTATCTACCTTCCTCTC
TTGCTGTTCTCTTTGTATCCCTTTATTTCACTACGAAAGTCAACCTTATCTGCTTATCCT
CGTATATTGTTTATGTCTGATTCGTACTACGTAATCATAAATCATAGTCGTCATCGGCAT
TTTCTCAGAGAGATTAAAAGCTTCTAGTTATAATTTCTCCTAACGGTTTGATTACAG---
------------------------------------------------------------
------------------------------------------------------------
------------GCTGATGCTGCAGTTTTAGTCATTGCCTCACCTACTG-----------
------------------------------------------------------------
------------------------------------------------------------
----------------GAGAGTTCGAGGCTGGTATCGCCAAGAACGGACAGACTCGTGAG
CACGCACTTCTTGCCTACACTCTTGGTGTGAAGCAAATGATTGTTGCCATCAACAAGATG
GATGACAAGTCAGTCAACTGGGCCCAA---------------------------------
------------------------------------------------------------
------------------------------------------------------------
---------------GCTCGTTACGATGAAATCGTTAAGGAGGTGTCTTCCTTCGTCAAG
AAGATTGGTTACAGTCCCGATAAAATCCCCTTCGTTCCCATTTCTGGATGGCACGGAGAC
AACATGCTTGAGAAGTCTGCTAACCTCCCATGGTACAAGGGATTCACCCTCCTTGAGGCA
CTTGATAACGTAACA---------------------------------------------
------------------------------------------------------------
---------------------------------------G--------------------
------------------------------------------------------------
-------------------------------------------------------AGCCT
AAGAGACCAACTGATAAGCCTCTTCGTATTCCCCTTCAGGATGTGTACAAGATTGGA
>Lycogala_epidendrum_AY842142
ATCTATAAGTGTGGAGGAATCGATAAGAGGACCATTGAGAAGTTCGAGAAAGAGGCCTCT
GAGATGGGGAAGGGTTCGTTCAAGTATGCTTGGGTTTTAGATAAACTCA-----------
------------------------------------------------------------
------------------------------------------------------------
------------------------------------------------------------
------------------------------------------------------------
------------------------------------AGGCCGAGCGTGAACGTGGTATCA
CCATTGATATTGCGTTATGGAAGTTCGAGACCAATAAATACTACTTCACCATTATTGATG
CCCCAG------------------------------------------------------
------------------------------------------------------------
----------------------------------------------GCCATCGCGATTTT
ATCAAGAACATGATCACCGGTACTTCCCAG-GTAACTTGGTCCTCTTACCCTCTTTTATT
GTTTCACTGCCTAATGAAAACCTGTTAGTTTGGTTTTTTTCCCGTTCCTCTTACACTGTT
ATATGTTTCCTTCGTTACCCACTTTTCGCCTATTTCGTTGCCTCCTAAGTTAAATTTTTC
CTCTGTTTTGATTATGTATGTCATATGCCCTAACAATTTGCTTACAG-------------
------------------------------------------------------------
------------------------------------------------------------
------------GCTGACGCTGCAGTTTTAGTTATTGCCTCACCTACTG-----------
------------------------------------------------------------
------------------------------------------------------------
----------------GAGAGTTCGAAGCTGGTATTGCTAAGAACGGACAGACCCGTGAG
CACGCACTTCTCGCCTACACCCTTGGTGTGAAGCAAATGATCGTTGCTATCAACAAGATG
GATGACAAGTCAGTTAACTGGGCCCAA---------------------------------
------------------------------------------------------------
------------------------------------------------------------
---------------TCTCGTTATGACGAGATCGTTAAGGAAGTTTCCTCCTTCGTCAAG
AAGACTGGATACAGTCCTGACAAAATCCCCTTCGTTCCCATTTCTGGATGGCACGGAGAC
AACATGCTTGAGAAGTCCCCTAACCTCCCATGGTACAAGGGCTTCACCCTCCTTGAGGCA
CTCGACAACGTATCA---------------------------------------------
------------------------------------------------------------
---------------------------------------G--------------------
------------------------------------------------------------
-------------------------------------------------------AGCCC
AAGAGACCAACCGAGAAGCCTCTTCGTCTCCCCCTTCAGGATGTGTACAAGATCGGA
>Trichia_persimilis_AY643821
ATCTACAAGTGTGGTGGTATTGACAAGAGGACAATTGAGAAGTTCGAGAAGGAAGCTTCC
GAAATGGGCAAGGGTTCCTTCAAGTATGCCTGGGTGTTGGACAAACTCA-----------
------------------------------------------------------------
------------------------------------------------------------
------------------------------------------------------------
------------------------------------------------------------
------------------------------------AGGCCGAGCGTGAGCGTGGTATTA
CCATCGATATCGCCTTGTGGAAGTTCGAGACCAACAAGTACTATTTCACCATCATTGATG
CCCCAG------------------------------------------------------
------------------------------------------------------------
----------------------------------------------GACATCGTGACTTC
ATCAAGAACATGATTACTGGTACCTCCCAG-GTAAAATCACGCGCACTGCCACCCTATGA
ACCCCAAACTCACTTTGTTACCACCAG---------------------------------
------------------------------------------------------------
------------------------------------------------------------
------------------------------------------------------------
------------------------------------------------------------
------------GCTGATGCTGCTGTGTTGGTTATTGCCACCCCCACTG-----------
------------------------------------------------------------
------------------------------------------------------------
----------------GTGAGTTCGAGGCAGGTATTGCTAAGAACGGACAGACTCGTGAG
CACGCCCTCCTTGCCTACACCCTTGGTGTGAAGCAAATGATCGTTGCCCTCAACAAGATG
GATGACAAATCCGTTAACTGGGGACAA---------------------------------
------------------------------------------------------------
------------------------------------------------------------
---------------GCTCGTTATGACGAAATCGTCAAGGAAGTATCTTCTTTCGTAAAG
AAGATCGGATACAACCCCGAGAAGATTCCTTTCGTACCCATTTCTGGATGGCACGGAGAC
AACATGTTGGAGAAGTCCGCCAACCTCCCATGGTACAAGGGCCCCACCCTCCTCGAGGCA
CTCGACGCTGTTCAA---------------------------------------------
------------------------------------------------------------
---------------------------------------G--------------------
------------------------------------------------------------
-------------------------------------------------------AGCCC
AAGAGACCGACTGAGAAGCCCCTCCGCATCCCTCTTCAGGATGTTTACAAAATCGGA
>Trichia_sordida_EF513200
ATCTACAAGTGCGGTGGTATTGACAAGAGGACAATTGAGAAGTTCGAGAAGGAAGCCTCT
GAAATGGGCAAGGGTTCCTTCAAATACGCATGGGTGTTGGACAAACTCA-----------
------------------------------------------------------------
------------------------------------------------------------
------------------------------------------------------------
------------------------------------------------------------
------------------------------------AGGCCGAGCGTGAACGTGGTATTA
CCATCGATATTGCCTTGTGGAAGTTCGAAACCAACAAGTACTACTTCACTATCATTGATG
CCCCAG------------------------------------------------------
------------------------------------------------------------
----------------------------------------------GACACCGTGATTTC
ATCAAGAACATGATTACTGGTACCTCCCAG-GTAAATCACTCACTAACACACACTTTCAC
AACGATTTTCAAGTGCTGACTGTAAATTCAG-----------------------------
------------------------------------------------------------
------------------------------------------------------------
------------------------------------------------------------
------------------------------------------------------------
------------GCTGATGCTGCAGTGTTGGTTATTGCTACCCCCACTG-----------
------------------------------------------------------------
------------------------------------------------------------
----------------GAGAGTTCGAGGCCGGTATTGCCAAGAACGGACAGACTCGCGAG
CACGCACTTCTCGCTTACACACTTGGTGTGAAGCAGATGATCGTTGCCCTCAACAAGATG
GATGACAAATCCGTCAGCTGGGGACAG---------------------------------
------------------------------------------------------------
------------------------------------------------------------
---------------GCCCGTTATGAGGAAATCGTCAAGGAAGTTTCTTCCTTCGTCAAG
AAGATCGGATACAACCCCGAGAAGATCCCCTTCGTCCCAATCTCTGGCTGGCACGGAGAC
AACATGTTGGAGAAATCCGCCAACCTCCCATGGTACAAGGGCCCCACCCTTCTCGAGGCA
CTCGATGGGGTCTCA---------------------------------------------
------------------------------------------------------------
---------------------------------------G--------------------
------------------------------------------------------------
-------------------------------------------------------AGCCC
AAAAAACCGACCGAGAAACCCCTCCGCATCCCCCTTCAGGATGTGTACAAAATTGGT
>Echinostelium_arboreum_AY842032
ATCTACAAGTGCGGTGGTATCGACAAGCGCACCATCGAGAAGTTCGAGAAGGAGGCCGCT
GAGATGGGCAAGGGCTCCTTCAAGTACGCCTGGGTGCTCGACAAACTCA-----------
------------------------------------------------------------
------------------------------------------------------------
------------------------------------------------------------
------------------------------------------------------------
------------------------------------AGGCCGAGCGCGAGCGTGGCATCA
CCATCGACATTGCCCTGTGGAAGTTCGAGACCAACAAGTACTACTTCACCATCATCGACG
CCCCCG------------------------------------------------------
------------------------------------------------------------
----------------------------------------------GGCACCGTGACTTC
ATCAAGAACATGATCACCGGTACCTCCCAG-GTACGATATTCATTCTTTCAGCATTTTCA
GCATTTTCAGCATTTTTATCAGCACAACATTTTTTGCCCATTTCGAATTTTCATAATTGT
TGTAAATTTGTGCTTGTGTGTTGCATTATTTCATTTCTTTTTGACGTCTCTTCTTCGCGT
CGCATTCCATCTTTCGTGACACATATTCATATGCATTCTTTGCTATGCAG----------
------------------------------------------------------------
------------------------------------------------------------
------------GCCGATGCTGCCGTGCTGGTCATCGCCTCCCCCACCG-----------
------------------------------------------------------------
------------------------------------------------------------
----------------GTGAGTTCGAGGCCGGTATCGCCAAGAACGGCCAGACCCGCGAG
CACGCCCTCCTCGCCTACACCCTCGGTGTGAAGCAGATGATCGTCGCCCTCAACAAGATG
GACGACAAGTCCGTCAACTGGTCCCAG---------------------------------
------------------------------------------------------------
------------------------------------------------------------
---------------TCCCGCCACGACGAGATCGTCAAGGAGGTGTCTTCTTTCGTCAAG
AAGATCGGATACAACCCCGAGAAGATCCCCTTCGTCCCGATCTCCGGATGGCACGGCGAC
AACATGCTGGAGCGCTCCACCAACCTCCCCTGGTACAAGGGCCCCACCCTCCTCGAGGCC
CTCGACAACGTCCAG---------------------------------------------
------------------------------------------------------------
---------------------------------------G--------------------
------------------------------------------------------------
-------------------------------------------------------AGCCC
AAGCGCCCCTTGGAGAAGCCCCTCCGCATCCCCCTCCAGGACGTCTACAAGATCGGC
>Echinostelium_coelocephalum_AY643813
ATCTACAAGTGCGGTGGTATCGATAAGAGAACCATCGAGAAGTTCGAGAAGGAGGCCGCT
GAGATGGGCAAGGGTTCTTTCAAGTACGCATGGGTGCTTGACAAGCTCAAGGTACAATTT
CAGATGATTTTTAGTTTCTTTATTATTTGATCTGATATTACTTTTTGTTTACTGAATAAC
ATTCATTTTTCTGAAATTAATACCCCTCACATTTC-------------------------
------------------------------------------------------------
------------------------------------------------------------
------------------------------------AGGCCGAGCGTGAGCGTGGAATTA
CCATCGATATTGCCCTCTGGAAGTTCGAGACCAACAAGTACTACTTCACTATCATTGATG
CCCCGG------------------------------------------------------
------------------------------------------------------------
----------------------------------------------GACACCGTGACTTC
ATCAAGAACATGATTACTGGTACTTCTCAG-GTATTTATACATAAACTTGCCTTTATATC
GATATAAAAATTCTTTTTCATTAAATTTCTTTTTGAATACTTTATTCATCATTTTATCTT
ATATATTCTCCATATATCACTACCCCATTAG-----------------------------
------------------------------------------------------------
------------------------------------------------------------
------------------------------------------------------------
------------GCCGATGCTGCTGTGTTGGTTATTGCCTCCCCCACTG-----------
------------------------------------------------------------
------------------------------------------------------------
----------------GAGAGTTCGAGGCTGGTATTGCCAAGAACGGACAGACCCGTGAG
CACGCCCTTCTCGCCTACACCCTCGGAGTGAAGCAGATGATCGTTGCCCTCAACAAGATG
GATGACAAGTCCGTCAACTGGGGCCAGGTAACTTTTTTGTGCATTACTTCTGCTACTCTT
TTCGGTTCTCTTCCTCTCCCTATCTTTTTTCCTGCTTTCTGCCATTTACTATCCGGGCAT
GCACATTTTCCTTCTTTTTCTAAAATGGTTTCCTTCAG----------------------
---------------GCCCGTTACGACGAGATCGTCAAGGAGGTCAGCTCTTTCGTCAAG
AAGATCGGTTACAATCCCGAGAAGATCGCCTTCGTCCCCATTTCTGGATGGCACGGAGAC
AACATGCTGGAGAAGTCCGCCAACCTCCCATGGTACAAGGGCCCCACCCTCCTCGAGGCT
CTCGACGCTGTCACA---------------------------------------------
------------------------------------------------------------
---------------------------------------GGTATAGCTTCACCCTATTTC
TGTTTGTTCACTGCTCTTACTTCTTATTTTTATCTTTTTCTTTATACTTGATCTTTCTTC
TATTTCCGTAACTCTTTTACACTTCCCTGATTAATTACTAACTGATGCTGCAG--AGCCC
AAGCGCCCGACCGACAAGCCTCTCCGTGTTCCCCTTCAGGATGTGTACAAGATTGGA
>Echinostelium_minutum_AY643814
ATCTACAAGTGCGGTGGTATCGACACGCGGACCATCGAGAAGTTCGAGAAGGAGGCCGCT
GAGATGGGCAAGGGATCCTTCAAGTACGCCTGGGTGCTCGACAAACTCAAGGTACTTTTT
CATTTATTTTATATCTCATTTAAGATATTAGTTTATCAATCTTATATGATTTTAATAATC
AATCATCGATCACTACTATAATATTATTTATTATTTATTGTTTCGATTTCAATTATAATT
CCTTGTTATAATGTAAATTATTGTACTATTTCCTGAATATATATGTATGTAATTCATTTA
TTATAATTATATCTTCTTAATATATATTAATTTATATTAATTTTAAATTCAATCAATTTA
ATCACATTTGCTCATACAACCTTCTTACATCACTC-AGGCCGAGCGTGAGCGTGGTATCA
CCATCGACATTGCCCTCTGGAAGTTCGAGACCAACAAGTACTACTTCACCATCATCGACG
CCCCGG------------------------------------------------------
------------------------------------------------------------
----------------------------------------------GACATCGTGACTTC
ATCAAGAACATGATTACTGGAACCTCTCAG-GTAATATCCTCTTCTCCCTTCTCCTCATG
TTGCGCGTCAACAGTTCAACGTCTGCTTCCATACATTCAAACCTTCCTCATATCGCACAC
GATCGTCTTACTTATTTCCTTCACTTTCATGCAG--------------------------
------------------------------------------------------------
------------------------------------------------------------
------------------------------------------------------------
------------GCCGATGCTGCCGTGTTGGTCATTGCCTCGCCCACTG-----------
------------------------------------------------------------
------------------------------------------------------------
----------------GAGAGTTCGAGGCCGGTATCGCCAAGTCTGGACAGACCCGTGAG
CACGCCCTCCTCGCCTACACCCTCGGTGTCAAGCAGATGATCGTCGCCCTCAACAAGATG
GATGACAAGTCCGTCAACTGGGGACAGGTACGTTTCGCTTGTTTGTTTCTGTAGTTCGTT
ATGTACGCATCCACATTCAGTTCGCGACTTGTTTCTGTTTGTGTCTCGCTCATGTTGCTG
GTTTACTAAGCTCTATCATCACACCACACCATGCAG------------------------
---------------GCCCGTTACGACGAGATCGTCAAGGAGGTCAGCTCTTTCGTCAAG
AAGATCGGATACAACCCCGAGAAGATCGCCTTCGTCCCCATCTCTGGATGGCACGGAGAC
AACATGCTCGAGAAGTCCACCAACCTCCCCTGGTACAAGGGCCCCACCCTCCTCGAGGCT
CTCGACGCTGTCCAG---------------------------------------------
------------------------------------------------------------
---------------------------------------GGTACGTACATCATTCTCTTC
CTGCTTCCCGCTTCCCTCCCTCTTCCACATTCATCGTTCTCCCTCTTGTCCTTGCTTCTT
CTGTCCATAATTCTGCCCATTACTTATCCAATTTATAACACTATACAG-------AGCCC
AAGCGCCCGACCGACAAGCCCCTCCGTGTTCCCCTCCAGGACGTCTACAAGATCGGT
>Seminorula_liquescens_EU544543
ATCTACAAGTGCGGTGGTATCGACAAGCGTACCATTGAGAAGTTCGAGAAGGAGGCCGCT
GAGATGGGCAAGGGATCTTTCAAGTACGCCTGGGTGCTCGACAAACTCAAGGTTAGTTTC
CTCATTATTTCTTCATCTTTTTTTTTTTTTAAAGGGGAAAAAATTTTTTTTTGGCCTTGG
GGCTTTTAACCTTGGCTTTGCATATTAGGCTTACAAAAAATTTTTTTTTTACTTTA----
------------------------------------------------------------
------------------------------------------------------------
------------------------------------AGGCTGAGCGCGAGCGTGGAATCA
CCATCGACATTGCCCTCTGGAAGTTCGAGACCAACAAGTACTACTTCACCATCATTGATG
CCCCGG------------------------------------------------------
------------------------------------------------------------
----------------------------------------------GACATCGTGATTTC
ATCAAGAACATGATTACTGGAACTTCCCAG-GTACTTTCAGCCTCCTCAAGCCTTCTCTT
ATCACTCCCTGCCCCTTCATGTCCTGCTCTCACTGGTTTTAGGGATCCTTTACACTTCTA
TCTCATCCTTGCCGGTTCTTACCCAATTCTCTCTCTCTTTCTCTTCTATCCAG-------
------------------------------------------------------------
------------------------------------------------------------
------------------------------------------------------------
------------GCTGATGCCGCTGTGCTCGTGATTGCCTCCCCCACTG-----------
------------------------------------------------------------
------------------------------------------------------------
----------------GTGAATTCGAGGCTGGTATCGACAAGAACGGACAGAGCCGTGAG
CACGCCCTGCTCGCTTACACACTCGGTGTGAAGCAGATGATCGTTGCCCTCAACAAGATG
GATGACAAGTCCGTCAACTGGGGACAGGTACGCATATTCTCTCTCTCTCTCTCTCTCTCT
CTCTCTCTCTCTCTCTCTCACTCTATACCTTTGGGTGCCTGTCAGTCCGTCCTCCACTCA
TCTCCATCCCGCTTCTGTTGAGCCTTCTTGTGCCATGACTGACTTCTCTCTTTTCAACTC
TTCTCACACATGCAGGCCCGTTACGATGAGATTGTGAAGGAGGTTTCCTCTTTCGTCAAG
AAGATCGGGTACAACCCCGAGAAGATCGCTTTCGTTCCTATCTCCGGATGGCACGGAGAC
AACATGCTCGGGAGGTCCACCAACCTCCCCTGGTACAAGGGCCCCACCCTCCTCGAGGCT
CTCGATGCTGTTACC---------------------------------------------
------------------------------------------------------------
---------------------------------------GGTACGTTTTGTCCTCCTCTT
TCTCACTTTCCTGCTCGGATGGTATGGAATAGGGGCTGTGGTCTTGTATTGCTTCTTACC
ATATTTTTCCTATTGTCCATATGCAG-----------------------------AGCCC
AAGCGCCCGACCGACAAGCCCCTCCGTGTCCCCCTGCAGGACGTCTACAAGATTGGA
>Amaurochaete_comata_AY842029
NNNNNNNNNTGCGGTGGTATCGACAAGCGTACCATCGAGAAGTTCGAGAAGGAAGCCGCT
GAAATGGGCAAAGGTTCCTTCAAGTACGCCTGGGTGTTGGACAAACTCA-----------
------------------------------------------------------------
------------------------------------------------------------
------------------------------------------------------------
------------------------------------------------------------
------------------------------------AGGCCGAGCGTGAGCGTGGTATCA
CCATCGACATTGCCCTCTGGAAGTTCGAAACCGCCAAGTACTACATCACCATTATCGATG
CCCCCG------------------------------------------------------
------------------------------------------------------------
----------------------------------------------GACATCGTGACTTC
ATCAAGAACATGATCACTGGTACCTCCCAG-GTTAGTTGCACCTCTCTTCTCTTTGCGTC
TATTTCATTATTCAATGCATGGTTTCGCTTCTGTGTTGTCCATGTTCTTATATATGATTG
CAG---------------------------------------------------------
------------------------------------------------------------
------------------------------------------------------------
------------------------------------------------------------
------------GCTGATGCCGCCGTGTTGGTCATTGCCTCCCCCACTG-----------
------------------------------------------------------------
------------------------------------------------------------
----------------GTGAGTTCGAGGCTGGTATTGCCAAGAACGGACAGACCCGTGAG
CACGCCCTCCTTGCCTACACCCTTGGTGTGAGACAAATGATCGTTGCCATCAACAAGATG
GACGAGAAGTCCGTCAACTACGGTCAG---------------------------------
------------------------------------------------------------
------------------------------------------------------------
---------------GCCCGTTACGACGAAATCGTGAAGGAGACCTCCTCCTTCGTCAAG
AAGATCGGGTACAACCCCGAGAAGATCAATTTCGTCCCCATCTCTGGATGGAACGGAGAC
AACATGTTGGAGAAGTCCCCCATCCTCGCCTGGCACAAGGGCCCCACACTCCTCGAGGCT
TTGGACGCCATCACT---------------------------------------------
------------------------------------------------------------
---------------------------------------G--------------------
------------------------------------------------------------
-------------------------------------------------------AGCCC
AAGCGCCCGTCGGACAAGCCCCTCCGTGTCCCCCTCCAGGATGTCTACAAGATCGGA
>Stemonitis_flavogenita_AY643819
ATCTACAAGTGCGGTGGTATCGACAAGAGAACCATCGAGAAGTTCGAGAAGGAGGCCGCT
GAAATGGGCAAGGGTTCCTTCAAGTATGCCTGGGTGTTGGACAAACTCA-----------
------------------------------------------------------------
------------------------------------------------------------
------------------------------------------------------------
------------------------------------------------------------
------------------------------------AGTCCGAGCGTGAGCGTGGTATCA
CCATCGACATTGCTCTTTGGAAGTTCGAGACTGCCAAGTACTACATCGCTATCATCGATG
CCCCCG------------------------------------------------------
------------------------------------------------------------
----------------------------------------------GACATCGTGACTTC
ATCAAGAACATGATCACTGGTACCTCTCAG-GTATGCCCGCGTCAATTTCTTTTGCTTTT
GTTGATATTTTTGTGTTTTGCAATTCGTCGTGTATTCTGTCATTCGCTTTCTCGCGAGCA
TTTTCGCTTGTGCATATGCTTATTTCTCTTTCGTCTGCAG--------------------
------------------------------------------------------------
------------------------------------------------------------
------------------------------------------------------------
------------GCCGATGCCGCCGTGTTGGTGATTGCCTCCCCCACTG-----------
------------------------------------------------------------
------------------------------------------------------------
----------------GTGAGTTCGAGGCTGGTATTGCCAAGTCCGGCCAGACCCGCGAG
CACGCCCTCCTCGCCTACACCTTGGGTGTGAAGCAAATGATCGTCGCCATCAACAAGATG
GATGAGAAGTCCGTGAACTGGTCCCAG---------------------------------
------------------------------------------------------------
------------------------------------------------------------
---------------GACCGTTACAACGAGATCGTCAAGGAGACCTCCTCCTTCGTCAAG
AAGATCGGATACAACCCCGAGAAGATCGCCTTCGTCCCCATCTCCGGATTCAACGGTGAC
AACATGCTCGAGAGGTCCACCAACCTCCCCTGGTACAAGGGACCCACACTCCTCGAGGCC
CTCGATGCCATCGTG---------------------------------------------
------------------------------------------------------------
---------------------------------------G--------------------
------------------------------------------------------------
-------------------------------------------------------AGCCC
AAGCGCCCCGTAGACAAGCCCCTCCGTGTCCCCCTTCAGGATGTGTACAAGATCGGC
>Comatricha_nigricapillitia3_AY643818
NNNNNNNNNNNNNNNGGTATCGACAAGAGGACCATCGAGAAGTTCGAGAAGGAGGCCTCT
GAGATGGGCAAGGGCTCCTTCAAGTACGCCTGGGTGTTGGACAAACTCA-----------
------------------------------------------------------------
------------------------------------------------------------
------------------------------------------------------------
------------------------------------------------------------
------------------------------------AGTCCGAGCGTGAACGTGGTATCA
CCATCGACATTGCCCTCTGGAAGTTCGAAACCGCCAAGTACTACATCACCATCATTGATG
CCCCCG------------------------------------------------------
------------------------------------------------------------
----------------------------------------------GACATCGTGACTTC
ATCAAGAACATGATCACCGGTACCTCCCAG-GTAGGTTTTGTGTGGCTTTTGCTGACTTC
CGGCCCGAATGCTCATTCTTTCTCATGCAG------------------------------
------------------------------------------------------------
------------------------------------------------------------
------------------------------------------------------------
------------------------------------------------------------
------------GCCGATGCCGCCGTGTTGGTGATTGCCTCTCCCACTG-----------
------------------------------------------------------------
------------------------------------------------------------
----------------GTGAGTTCGAGGCTGGTATTGCCAAGAGCGGTCAGACCCGTGAG
CACGCCCTGCTCGCCTTCACCCTTGGTGTGAAGCAAATGATCGTCGCCGTCAACAAGATG
GATGAGAAGTCCGTCAACTGGAGCCAG---------------------------------
------------------------------------------------------------
------------------------------------------------------------
---------------GCCCGTTTCGAAGAGATCGTGAAGGAGACCTCTTCCTTCGTCAAG
AAGATCGGGTACAACCCCGAGAAGATCAACTTCGTCCCCATCTCCGGCTGGGCTGGAGAC
AACATGCTCGAGAAGTCCCCCAACCTCGCATGGTACAAGGGAATCACCCTCCTCGAGGCC
CTCGACGCCATCACT---------------------------------------------
------------------------------------------------------------
---------------------------------------G--------------------
------------------------------------------------------------
-------------------------------------------------------AGCCC
AAGCGTCCGTCGGACAAGCCCCTCCGTGTCCCCCTCCAGGATGTCTACAAGATCGGA
>Lepidoderma_tigrinum_EF513195
ATCTACAAGTGCGGTGGTATTGACAAGAGAACCATCGAGAAGTTCGAGAAGGAGGCCGCT
GAAATGGGCAAGGGTTCCTTCAAGTACGCCTGGGTGTTGGACAAACTTA-----------
------------------------------------------------------------
------------------------------------------------------------
------------------------------------------------------------
------------------------------------------------------------
------------------------------------AGTCCGAGCGTGAGCGTGGTATCA
CCATTGACATTGCTCTCTGGAAGTTCGAGACTGCCAAGTACTACATCACCATTATCGATG
CCCCCG------------------------------------------------------
------------------------------------------------------------
----------------------------------------------GTCACCGTGACTTC
ATCAAGAACATGATCACTGGAACCTCACAG-GTGCGTTTTCTTAACCTTTCTCCTTTCGT
ACAATTGTTTCGAATTCACCCTGCATACACGTTCACGTTCGCGTACTCACCCATACCTTA
CAG---------------------------------------------------------
------------------------------------------------------------
------------------------------------------------------------
------------------------------------------------------------
------------GCTGATGCCGCCGTGTTGGTTATCGCCTCCCCCACTG-----------
------------------------------------------------------------
------------------------------------------------------------
----------------GAGAGTTCGAGGCCGGTATTGCCAAGACCGGACAGACCCGTGAG
CACGCACTCCTTGCCTTCACTCTGGGTGTGAAGCAAATGATCGTCGCCATCAACAAGATG
GATGAGAAGTCCACCAACTGGTCCCAA---------------------------------
------------------------------------------------------------
------------------------------------------------------------
---------------GCCCGTTACGACGAGATCGTGAAGGAGACTTCTTCCTTCGTCAAG
AAGATCGGATACAACCCCGAGAAGATCAACTTCATCCCCATTTCCGGATGGGCTGGAGAC
AACATGCTTGAAAAGTCCGCCAACCTCCCATGGTACAAGGGACTGACCCTCCTCGAGGCT
CTCGACGCCATCACT---------------------------------------------
------------------------------------------------------------
---------------------------------------G--------------------
------------------------------------------------------------
-------------------------------------------------------AGCCT
AAGCGCCCGACCGACAAGCCCCTCCGTGTCCCCCTTCAAGATGTGTACAAGATCGGA
>Diderma_globosum_var_europaeum_EF513191
ATCTACAAGTGCGGTGGTATTGACAAGAGAACCATCGAGAAGTTCGAGAAGGAGGCCTCC
GAAATGGGCAAGGGTTCCTTCAAGTACGCCTGGGTGTTGGACAAACTTA-----------
------------------------------------------------------------
------------------------------------------------------------
------------------------------------------------------------
------------------------------------------------------------
------------------------------------AGTCCGAGCGTGAGCGAGGTATCA
CCATTGACATTGCTCTCTGGAAGTTCGAGACTGCCAAGTACTACATCACCATTATCGATG
CCCCAG------------------------------------------------------
------------------------------------------------------------
----------------------------------------------GTCACCGTGACTTC
ATCAAGAACATGATCACTGGAACCTCACAG-GTGCGTTTCTTACCCTTTCTTATTTCATA
CAATTGTTTCGAATACACCCTTGCATACGCGTTCTCGTACTCACACATACCCTGCAG---
------------------------------------------------------------
------------------------------------------------------------
------------------------------------------------------------
------------------------------------------------------------
------------GCTGATGCTGCCGTGTTGGTTATCGCCTCCCCCACTG-----------
------------------------------------------------------------
------------------------------------------------------------
----------------GAGAGTTCGAGGCCGGTATTGCCAAGACCGGACAGACCCGTGAG
CACGCGCTCCTTGCCTTCACTCTTGGTGTGAAGCAAATGATCGTCGCCGTCAACAAGATG
GATGAGAAGTCCACCAACTGGTCCCAA---------------------------------
------------------------------------------------------------
------------------------------------------------------------
---------------GCCCGTTTCGAAGAGATCGTGAAGGAGACTTCCTCCTTCGTCAAG
AAGATCGGATACAACCCCGAGAAGATCAACTTCGTCCCCATTTCTGGATGGGCCGGAGAC
AACATGCTCGAGAAGTCACCCAACCTCGGATGGTACAAGGGACTTACACTCCTCGAGGCC
CTTGACGCCATCACT---------------------------------------------
------------------------------------------------------------
---------------------------------------G--------------------
------------------------------------------------------------
-------------------------------------------------------AGCCT
AAGCGCCCGACCGACAAGCCCCTCCGTGTCCCCCTTCAGGATGTGTACAAGATCGGA
>LeptigEF513195
ATCTACAAGTGCGGTGGTATTGACAAGAGAACCATCGAGAAGTTCGAGAAGGAGGCCGCT
GAAATGGGCAAGGGTTCCTTCAAGTACGCCTGGGTGTTGGACAAACTTA-----------
------------------------------------------------------------
------------------------------------------------------------
------------------------------------------------------------
------------------------------------------------------------
------------------------------------AGTCCGAGCGTGAGCGTGGTATCA
CCATTGACATTGCTCTCTGGAAGTTCGAGACTGCCAAGTACTACATCACCATTATCGATG
CCCCCG------------------------------------------------------
------------------------------------------------------------
----------------------------------------------GTCACCGTGACTTC
ATCAAGAACATGATCACTGGAACCTCACAG-GTGCGTTTTCTTAACCTTTCTCCTTTCGT
ACAATTGTTTCGAATTCACCCTGCATACACGTTCACGTTCGCGTACTCACCCATACCTTA
CAG---------------------------------------------------------
------------------------------------------------------------
------------------------------------------------------------
------------------------------------------------------------
------------GCTGATGCCGCCGTGTTGGTTATCGCCTCCCCCACTG-----------
------------------------------------------------------------
------------------------------------------------------------
----------------GAGAGTTCGAGGCCGGTATTGCCAAGACCGGACAGACCCGTGAG
CACGCACTCCTTGCCTTCACTCTGGGTGTGAAGCAAATGATCGTCGCCATCAACAAGATG
GATGAGAAGTCCACCAACTGGTCCCAA---------------------------------
------------------------------------------------------------
------------------------------------------------------------
---------------GCCCGTTACGACGAGATCGTGAAGGAGACTTCTTCCTTCGTCAAG
AAGATCGGATACAACCCCGAGAAGATCAACTTCATCCCCATTTCCGGATGGGCTGGAGAC
AACATGCTTGAAAAGTCCGCCAACCTCCCATGGTACAAGGGACTGACCCTCCTCGAGGCT
CTCGACGCCATCACT---------------------------------------------
------------------------------------------------------------
---------------------------------------G--------------------
------------------------------------------------------------
-------------------------------------------------------AGCCT
AAGCGCCCGACCGACAAGCCCCTCCGTGTCCCCCTTCAAGATGTGTACAAGATCGGA
>Physarum_album_EF513196
ATCTACAAGTGCGGTGGTATTGACAAGCGTACCATTGAGAAGTTCGAGAAGGAAGCCGCT
GAAATGGGCAAGGGTTCCTTCAAGTACGCCTGGGTGTTGGACAAACTCA-----------
------------------------------------------------------------
------------------------------------------------------------
------------------------------------------------------------
------------------------------------------------------------
------------------------------------AGTCCGAGCGTGAACGTGGTATCA
CCATTGACATTGCTCTCTGGAAGTTCGAAACCACTAAGTACCACATCACCATTATCGATG
CCCCCG------------------------------------------------------
------------------------------------------------------------
----------------------------------------------GACATCGTGATTTC
ATCAAGAACATGATCACTGGTACTTCCCAG-GTAGGTTTTTGGCGATCGTTGAATCCTTT
TCCTTTTCGCCATCTTTCGCTTCGTTTCATGCTTTCCTTCTTCTTTCCATTCTATGCTCT
TTCGCGGCTCGCATACTTACTCGCTCCATAG-----------------------------
------------------------------------------------------------
------------------------------------------------------------
------------------------------------------------------------
------------GCCGATGCTGCCGTGTTGGTTATTGCCTCCCCCACTG-----------
------------------------------------------------------------
------------------------------------------------------------
----------------GTGAGTTCGAGGCTGGTATTGCCAAGACTGGCCAGACCCGTGAG
CACGCTCTCCTTGCCTATACCTTGGGTGTGAAGCAAATGATCGTCGCCATCAACAAGATG
GATGAGAAGTCCGTCAACTGGAGCCAG---------------------------------
------------------------------------------------------------
------------------------------------------------------------
---------------GCCCGTTACGATGAAATCGTGAAGGAAACCTCCTCCTTCGTCAAG
AAGATCGGATACAACCCCGAGAAGATCAACTTCGTCCCCATTTCTGGATGGGCCGGAGAC
AACATGCTCGAGAAGTCCCCCAACCTCGCCTGGTACAAGGGATGCACCCTCCTCGAGGCC
CTTGACCAGATCACT---------------------------------------------
------------------------------------------------------------
---------------------------------------G--------------------
------------------------------------------------------------
-------------------------------------------------------AGCCC
AAGCGCCCGACCGACAAGCCCCTCCGTGTCCCCCTTCAGGATGTGTACAAGATTGGA
>Fuligo_septica_AY643817
NNNNACAAGTGCGGTGGTATCGACAAGCGTACCATTGAGAAGTTCGAGAAGGAAGCCGCT
GAAATGGGCAAGGGTTCCTTCAAGTACGCCTGGGTGTTGGACAAACTCA-----------
------------------------------------------------------------
------------------------------------------------------------
------------------------------------------------------------
------------------------------------------------------------
------------------------------------AGTCCGAGCGTGAGCGTGGTATCA
CCATTGACATTGCTCTCTGGAAGTTCGAAACCGCCAAGTACTACATCACTATCATCGATG
CCCCCG------------------------------------------------------
------------------------------------------------------------
----------------------------------------------GACATCGTGATTTC
ATCAAGAACATGATCACTGGTACTTCCCAG-GTAGGTCATCGTGTGAATGCTTTTTCTTT
TCTTTTGTACTCGTTCTTCTGCCCCGCGCGTCTCTTTATGCTTCTTTCGCGACTCGCATA
TACTCATTCGTTATCTCCCACCAG------------------------------------
------------------------------------------------------------
------------------------------------------------------------
------------------------------------------------------------
------------GCTGATGCTGCCGTGTTGGTGATTGCCTCCCCTACTG-----------
------------------------------------------------------------
------------------------------------------------------------
----------------GTGAGTTCGAGGCTGGTATCGCCAAGACTGGACAGACCCGTGAG
CACGCTCTCCTTGCCTATACCTTGGGTGTGAAGCAAATGATCGTCGCCATCAACAAGATG
GATGAGAAGTCCGTGAACTGGAACCAG---------------------------------
------------------------------------------------------------
------------------------------------------------------------
---------------GCCCGTTACGATGAAATCGTGAAGGAAACCTCCTCGTTCGTCAAG
AAGATCGGATACAACCCCGAGAAGATCAATTTCGTCCCCATTTCCGGATGGAACGGTGAC
AACATGCTCGAGAAGTCTCCCAACCTCCCGTGGTACAAGGGACCCACACTCCTCGAGGCT
CTTGACGCTATCACC---------------------------------------------
------------------------------------------------------------
---------------------------------------G--------------------
------------------------------------------------------------
-------------------------------------------------------AGCCC
AAGCGCCCGACTGACAGGCCCCTCCGTGTCCCCCTTCAGGATGTGTACAAGATCGGA
